# Supplementary material for: Bone Marrow-Infiltrating Human Neuroblastoma Cells Express High Levels of Calprotectin and HLA-G Proteins
Source: PLoS One. 2012 Jan 9;7(1):e29922. doi: 10.1371/journal.pone.0029922 (PMC3253802; doi:10.1371/journal.pone.0029922)
Supplement: Table S2 — The most significantly (P≤0.05) enriched Gene Ontology Biological Process (GOBP) terms in gene signatures of BM-infiltrating GD2 positive cells and primary NB tumors from stage 4 patients. (XLS) [file pone.0029922.s002.xls]

## Sheet: DOWN neuroblasti rispetto stadi
GOBP Term	SUPPLEMENTARY TABLE 2 Bone marrow-infiltrating human neuroblastoma cells express high levels of calprotectin and HLA-G proteins (CANCER IMMUNOLOGY IMMUNOTHERAPY) Fabio Morandi, Paola Scaruffi, Fabio Gallo, Sara Stigliani, Stefano Moretti, Stefano Bonassi, Claudio Gambini, Katia Mazzocco, Paolo Fardin, Riccardo Haupt, Giampaolo Arcamone, Vito Pistoia, Gian Paolo Tonini* and Maria Valeria Corrias (…
GO:0007155~cell adhesion	PValue	Genes	GD2+ cells versus primary tumors
GO:0022610~biological adhesion	160122	CLDN7, AEBP1, CLDN9, CLSTN3, CLDN3, IGFBP7, ZAN, CLDN5, CDSN, HMCN2, AZGP1, CD47, DGCR2, APP, DAB1, CHST10, ESAM, DLG5, SPON2, CYR61, SPON1, PCDHB9, PTPRM, F8, MGP, CPXM2, CHST4, SSPN, BTBD9, HES1, DDR1, ARVCF, PGM5, CD34, LAMC3, CCR3, MADCAM1, RAB13, EDA, DST, ADAM15, AOC3, ADAMTS13, TNC, COL3A1, ITGB4, PCDHB14, IL32, CX3CL1, SCARF1, ISLR, LAMB2, COL7A1, COL27A1, AGT, BCL2, TTYH1, COL6A3, THBS2,…	down
GO:0001568~blood vessel development	171760	CLDN7, AEBP1, CLDN9, CLSTN3, CLDN3, IGFBP7, ZAN, CLDN5, CDSN, HMCN2, AZGP1, CD47, DGCR2, APP, DAB1, CHST10, ESAM, DLG5, SPON2, CYR61, SPON1, PCDHB9, PTPRM, F8, MGP, CPXM2, CHST4, SSPN, BTBD9, HES1, DDR1, ARVCF, PGM5, CD34, LAMC3, CCR3, MADCAM1, RAB13, EDA, DST, ADAM15, AOC3, ADAMTS13, TNC, COL3A1, ITGB4, PCDHB14, IL32, CX3CL1, SCARF1, ISLR, LAMB2, COL7A1, COL27A1, AGT, BCL2, TTYH1, COL6A3, THBS2,…	down
GO:0001944~vasculature development	4.84998e+08	FGF18, ACVRL1, COL3A1, EDN1, JAG1, GJA4, EDNRA, PTK2, PROP1, HEY1, AGT, ROBO4, NOS3, NR2F2, PLXND1, ANGPT2, CYR61, PLAT, COL18A1, FLT1, EPAS1, EGFL7, MMP19, APOLD1, LAMA4, NOTCH1, BGN, LAMA5, PLXDC1, BAX, NOTCH4, COL1A2, ADRA1B, COL1A1	down
GO:0009611~response to wounding	8.46855e+08	FGF18, ACVRL1, COL3A1, EDN1, JAG1, GJA4, EDNRA, PTK2, PROP1, HEY1, AGT, ROBO4, NOS3, NR2F2, PLXND1, ANGPT2, CYR61, PLAT, COL18A1, FLT1, EPAS1, EGFL7, MMP19, APOLD1, LAMA4, NOTCH1, BGN, LAMA5, PLXDC1, BAX, NOTCH4, COL1A2, ADRA1B, COL1A1	down
GO:0030334~regulation of cell migration	1.34769e+09	A2M, ACVRL1, PDGFB, TOLLIP, TGFB3, CFHR1, GSN, GRIN2C, CFH, C4B, F8, CHST2, CHST4, CD40, C1QA, UNC13D, CCR5, CCR3, TFPI, PLLP, PROS1, AOC3, C7, YWHAZ, C3, ADAMTS13, TNC, COL3A1, CLU, C1R, C1S, TNFRSF4, HRH1, LAMB2, PROCR, FCN3, CCL21, INS, BCL2, RTN4RL2, SCNN1B, NEFL, PLAT, IL2RA, TNFSF4, ATRN, IGF1, CCL19, IGF2, PLG, APOL2, APOL3, VWF, NOTCH1, STAB1, FBLN5, BAX, PLA2G4C, F2R	down
GO:0006959~humoral immune response	2.14556e+09	ACVRL1, PDGFB, DRD2, EDN1, JAG1, PRR5, INS, AGT, BCL2, ROBO4, TIE1, INSR, PIK3R1, COL18A1, FLT1, PTPRM, EGFL7, IGF1, IGF2, PLG, LAMA1, LAMA4, LAMA5, PDGFRB, MUC5AC, F2R, IGFBP5	down
GO:0051270~regulation of cell motion	1.14877e+10	C7, BST2, C3, FOXJ1, C4B, CLU, PAX5, C1R, C1S, CFHR1, C1QA, FCN3, BCL2, CFH, AIRE, EBI3	down
GO:0043062~extracellular structure organization	2.31779e+10	ACVRL1, PDGFB, DRD2, EDN1, JAG1, PRR5, INS, AGT, BCL2, ROBO4, TIE1, INSR, PIK3R1, COL18A1, FLT1, PTPRM, EGFL7, IGF1, IGF2, PLG, LAMA1, LAMA4, LAMA5, PDGFRB, MUC5AC, F2R, IGFBP5	down
GO:0070482~response to oxygen levels	3.71476e+10	SPOCK2, DRD2, TNC, COL3A1, PCDHB14, DCN, APP, PTK2, ANK3, AGT, VWA1, CYR61, DPT, COL18A1, PCDHB9, TNXB, OLFML2A, NLGN3, COL14A1, FBLN5, MYH11, COL1A2, COL1A1, MUC5AC, F2R	down
GO:0001525~angiogenesis	3.75845e+10	PLAT, KCNMA1, FLT1, PDGFB, EPAS1, CLDN3, EDN1, APOLD1, TGFB3, OXTR, EGLN2, SOD3, EDNRA, UCP3, BCL2, PSEN2, NOS3, CHRNB2, SCNN1B	down
GO:0040008~regulation of growth	8.22313e+10	COL18A1, FGF18, ACVRL1, FLT1, EGFL7, EPAS1, EDN1, MMP19, APOLD1, JAG1, EDNRA, NOTCH1, PTK2, LAMA5, PLXDC1, NOTCH4, ROBO4, NOS3, PLXND1, ANGPT2, CYR61	down
GO:0001763~morphogenesis of a branching structure	9.56407e+10	ING5, ACVRL1, IL9R, DRD2, IGFBP7, LTBP4, PEX5, EGLN2, CSPG5, GHRHR, NOV, ACVR1B, AGPAT6, APP, PTK2, GPC3, NDRG3, INS, HTRA1, BCL2, AGT, HTRA3, INSR, CYR61, TAOK2, ATRN, IGF1, NPR1, IGF2, CISH, ARHGEF11, RERG, DDR1, SEMA4F, BBC3, RUVBL1, IGFBP5	down
GO:0048514~blood vessel morphogenesis	1.01496e+11	FLT1, DRD2, EDN1, IGF1, MGP, EDNRA, NOTCH1, GPC3, LAMA5, BCL2, AGT, NOTCH4, PLXND1, CYR61	down
GO:0006954~inflammatory response	1.38277e+11	FGF18, ACVRL1, EDN1, JAG1, EDNRA, PTK2, HEY1, AGT, ROBO4, NOS3, PLXND1, NR2F2, ANGPT2, CYR61, PLAT, COL18A1, FLT1, EGFL7, EPAS1, MMP19, APOLD1, NOTCH1, BGN, LAMA5, PLXDC1, BAX, NOTCH4, ADRA1B	down
GO:0040012~regulation of locomotion	1.84176e+11	C7, YWHAZ, A2M, C3, TOLLIP, CLU, C1R, C1S, TNFRSF4, CFHR1, HRH1, FCN3, INS, CCL21, CFH, IL2RA, TNFSF4, C4B, ATRN, CHST2, F8, CCL19, IGF2, CHST4, CD40, C1QA, APOL2, APOL3, UNC13D, CCR5, STAB1, CCR3, PLA2G4C, AOC3, F2R	down
GO:0030198~extracellular matrix organization	2.11941e+11	ACVRL1, PDGFB, DRD2, EDN1, JAG1, PRR5, INS, AGT, BCL2, ROBO4, TIE1, INSR, PIK3R1, COL18A1, FLT1, PTPRM, EGFL7, IGF1, IGF2, PLG, LAMA1, LAMA4, LAMA5, PDGFRB, MUC5AC, F2R, IGFBP5	down
GO:0002526~acute inflammatory response	2.42771e+11	COL18A1, TNXB, SPOCK2, COL3A1, OLFML2A, DCN, PTK2, APP, COL14A1, AGT, FBLN5, COL1A2, MYH11, MUC5AC, COL1A1, VWA1, CYR61, DPT	down
GO:0007166~cell surface receptor linked signal transduction	5.27611e+11	C7, A2M, YWHAZ, C3, C4B, CLU, F8, C1R, IGF2, C1S, APOL2, CFHR1, C1QA, FCN3, INS, CFH	down
GO:0001666~response to hypoxia	5.6834e+11	ADCY3, ADCY4, FGF18, GPR126, PDGFB, GPR124, EFNA1, ADCY6, EDN1, TGFB3, JAG1, GHRHR, CSNK2A2, LPHN3, CD47, APP, PROP1, GRIN2C, PRKACB, INSR, MRGPRE, DLL1, CD40, GEM, CCR5, OR52K2, CPE, CCR3, COL1A2, PDGFRB, MST1R, DST, GPR146, GPR144, GRB2, DRD2, PPYR1, ITGB4, AKAP12, EPHB4, PTK2, INS, CNR1, FBXW4, ADAM33, GPR20, PLAT, GABRE, CNKSR3, ITGA1, CELSR2, ITGA9, LAMA1, NOTCH1, ITGA6, LAMA5, NTRK1, NOTCH4…	down
GO:0051050~positive regulation of transport	5.81953e+11	PLAT, KCNMA1, FLT1, PDGFB, EPAS1, CLDN3, EDN1, APOLD1, TGFB3, EGLN2, SOD3, EDNRA, UCP3, BCL2, PSEN2, NOS3, CHRNB2, SCNN1B	down
GO:0044057~regulation of system process	5.92127e+11	C3, DRD2, PFKFB2, EDN1, TGFB3, OXTR, TNFRSF4, GHRHR, EDNRA, INS, NEDD4L, INSR, PIK3R1, TNFSF4, GIMAP5, IGF2, SYNGR3, INHBB, UNC13D, UACA, BAX, CHRNB2, EDA, PDZK1, CALM1, F2R	down
GO:0033674~positive regulation of kinase activity	7.3943e+11	SNCG, PPFIA3, LZTS1, DRD2, PPP1R12B, EDN1, OXTR, CSPG5, INS, GRIN2C, AGT, GUCY1A3, NOS3, SLC22A5, HRC, PLAT, KCNMA1, FLT1, EPAS1, NPR1, IGF2, NLGN3, ATP1A2, TNNI1, INHBB, PLN, PSEN2, ADRA1B, TBXA2R, CHRNB2, ADRA1D, F2R	down
GO:0007267~cell-cell signaling	9.76654e+11	ADCY3, ADCY4, PDGFB, EFNA1, PFKFB2, PRKAG1, EDN1, ADCY6, TGFB3, EDNRA, DAB1, INS, PRKACB, PPAP2A, INSR, MDFI, FLT1, TAOK2, ITGA1, IGF2, CISH, CARD10, CCND1, CCND2, PRKAR1B, F2R	down
GO:0007242~intracellular signaling cascade	1.06968e+12	FGF18, SYT4, TOLLIP, EFNA1, LTBP4, EDN1, GJA4, GHRHR, DFNB31, SPRY1, APP, GRIN2C, SNPH, KCNMA1, PCDHB9, BST2, SCN2B, ALDH5A1, KIF5A, NUDT3, CHST4, C1QA, CCR5, SEMA4F, RAB14, PPFIA3, YWHAZ, GAL3ST4, DRD2, GRB2, PCDHB14, OXTR, PTK2, HRH1, CCL21, INS, AGT, PRIMA1, HTR3A, HAP1, PLAT, GABRD, CPNE6, EXOC3L, IGF2, NLGN3, ATP1A2, CCL15, ATXN3, CXCL14, STAB1, ADRA1B, CHRNB2, MERTK, ADRA1D	down
GO:0048754~branching morphogenesis of a tube	1.0982e+12	ADCY3, ADCY4, EFNA1, ADCY6, EDN1, TGFB3, GHRHR, DAB1, RAPGEF6, RALA, RAPGEF5, PRKACB, RAPGEF3, INSR, MAGI3, WNK1, GEM, TNS3, ASB8, CCR3, MAPK3, RAB14, COL1A2, RAB13, ASB4, DRD2, GRB2, ASB13, MYO9A, RAB40A, INS, CNR1, RAB6C, MDFI, GPR155, TAOK2, TAOK3, ITGA1, ALMS1, ATM, RERG, TULP4, UACA, ARF1, PLCG1, BBC3, NTRK1, PRKAR1B, NOTCH4, TBXA2R, ADRA1B, PLA2G4C, ADRA1D, RAB5B, TOLLIP, TENC1, EDNRA, PLCB…	down
GO:0003018~vascular process in circulatory system	1.13695e+12	FLT1, EDN1, IGF1, MGP, EDNRA, NOTCH1, GPC3, LAMA5, BCL2, AGT, NOTCH4, PLXND1, CYR61	down
GO:0006956~complement activation	1.69621e+12	KCNMA1, EDNRA, ACTA2, KCNJ8, AGT, EDN1, ADRA1B, ITGA1, NPR1, GUCY1A3, NOS3, ADRA1D	down
GO:0002541~activation of plasma proteins involved in acute inflammatory response	2.51978e+12	C1QA, CFHR1, C7, FCN3, C3, C4B, CLU, CFH, C1R, C1S	down
GO:0035150~regulation of tube size	3.0417e+12	C1QA, CFHR1, C7, FCN3, C3, C4B, CLU, CFH, C1R, C1S	down
GO:0050880~regulation of blood vessel size	3.48139e+12	KCNMA1, EDNRA, ACTA2, KCNJ8, AGT, EDN1, ADRA1B, ITGA1, GUCY1A3, NOS3, ADRA1D	down
GO:0003012~muscle system process	3.48139e+12	KCNMA1, EDNRA, ACTA2, KCNJ8, AGT, EDN1, ADRA1B, ITGA1, GUCY1A3, NOS3, ADRA1D	down
GO:0030104~water homeostasis	4.62057e+12	CLCN1, FXYD1, KCNMA1, DRD2, ACTA2, EDN1, OXTR, IGF1, SSPN, ARHGEF11, EDNRA, AGT, COL4A3BP, PSEN2, MYH11, GUCY1A3, NOS3, CHRNB2, MYOM1, HRC, SGCA	down
GO:0045446~endothelial cell differentiation	0.00101655	DRD2, EDN1, NPR1, IGF1, NEDD4L, GHRHR	down
GO:0001558~regulation of cell growth	0.00101655	COL18A1, LAMA5, AGT, NOTCH4, JAG1, NR2F2	down
GO:0006939~smooth muscle contraction	0.00118153	IL9R, ACVRL1, TAOK2, LTBP4, IGFBP7, EGLN2, NPR1, IGF2, CISH, ARHGEF11, RERG, NOV, DDR1, ACVR1B, NDRG3, SEMA4F, INS, HTRA1, AGT, BCL2, HTRA3, CYR61, IGFBP5	down
GO:0045860~positive regulation of protein kinase activity	0.0013075	KCNMA1, EDNRA, ACTA2, DRD2, AGT, EDN1, MYH11, CHRNB2	down
GO:0042310~vasoconstriction	0.00136117	ADCY3, ADCY4, PDGFB, EFNA1, PRKAG1, EDN1, ADCY6, TGFB3, EDNRA, DAB1, INS, PRKACB, PPAP2A, INSR, MDFI, FLT1, TAOK2, ITGA1, IGF2, CISH, CARD10, CCND1, CCND2, PRKAR1B, F2R	down
GO:0016192~vesicle-mediated transport	0.00137896	EDNRA, ACTA2, AGT, EDN1, ADRA1B, ADRA1D	down
GO:0051347~positive regulation of transferase activity	0.00144285	ACR, SNAP29, YWHAZ, STON1, NKD2, MYO7A, CHMP7, AP3S2, RER1, NOSTRIN, CLEC10A, SCARF1, LLGL2, AP2B1, APP, AP3M2, GBF1, PACSIN2, GSN, AP3M1, ZFYVE9, OSBPL1A, SNPH, VPS35, RAB6B, TRIP10, RAB6C, EHD2, GOLGA3, NCALD, CPNE6, ATP6V1H, EXOC3L, TINAGL1, AP2A2, UNC13D, GAPVD1, ARF1, STAB1, ARRB1, IGF2R, RAB35, RAB14, SYTL2, SH3D19, RAB13, MERTK, SCARA5	down
GO:0031589~cell-substrate adhesion	0.00164645	ADCY3, ADCY4, PDGFB, EFNA1, PFKFB2, PRKAG1, EDN1, ADCY6, TGFB3, EDNRA, DAB1, INS, PRKACB, PPAP2A, INSR, MDFI, FLT1, TAOK2, ITGA1, IGF2, CISH, CARD10, CCND1, CCND2, PRKAR1B, F2R	down
GO:0003013~circulatory system process	0.00165798	TAOK2, ADAMTS13, COL3A1, ITGB4, ITGA1, NID2, VWF, ITGA6, LAMA5, BCL2, FBLN5, AGT, EDA, ADAM15	down
GO:0008015~blood circulation	0.00165975	KCNMA1, ACVRL1, DRD2, ACTA2, PPYR1, EDN1, ITGA1, OXTR, NPR1, ATP1A2, EDNRA, KCNJ8, AGT, PLN, PSEN2, COL1A2, ADRA1B, GUCY1A3, NOS3, GUCY1B3, ADRA1D	down
GO:0048732~gland development	0.00165975	KCNMA1, ACVRL1, DRD2, ACTA2, PPYR1, EDN1, ITGA1, OXTR, NPR1, ATP1A2, EDNRA, KCNJ8, AGT, PLN, PSEN2, COL1A2, ADRA1B, GUCY1A3, NOS3, GUCY1B3, ADRA1D	down
GO:0030155~regulation of cell adhesion	0.00173257	DRD2, TGFB3, OXTR, IGF1, GHRHR, HES1, DDR1, AGPAT6, PROP1, LAMA5, ALDH1A3, BCL2, NOTCH4, SLC30A4, HOXB9, EDA, APLN	down
GO:0007160~cell-matrix adhesion	0.00201957	ACVRL1, CELSR2, DLL1, CX3CL1, DDR1, CD47, LAMA1, LAMA4, DAB1, ITGA6, GSN, LAMA5, FBLN2, BCL2, COL1A1, PIK3R1, CYR61	down
GO:0030335~positive regulation of cell migration	0.00214519	TAOK2, ADAMTS13, COL3A1, ITGB4, ITGA1, NID2, ITGA6, LAMA5, BCL2, FBLN5, AGT, EDA, ADAM15	down
GO:0032147~activation of protein kinase activity	0.00214519	COL18A1, FLT1, PDGFB, EDN1, IGF1, IGF2, PRR5, INS, BCL2, AGT, PDGFRB, INSR, PIK3R1, F2R	down
GO:0030336~negative regulation of cell migration	0.00235369	ADCY3, ADCY4, FLT1, TAOK2, EDN1, ADCY6, IGF2, CISH, CARD10, EDNRA, INS, PRKAR1B, PRKACB, PPAP2A, INSR, F2R	down
GO:0006936~muscle contraction	0.00253495	PTPRM, ACVRL1, EGFL7, PDGFB, DRD2, BCL2, TIE1, MUC5AC, PLG, IGFBP5	down
GO:0050878~regulation of body fluid levels	0.00254191	CLCN1, KCNMA1, FXYD1, DRD2, ACTA2, EDN1, OXTR, SSPN, ARHGEF11, EDNRA, AGT, COL4A3BP, PSEN2, MYH11, CHRNB2, MYOM1, HRC, SGCA	down
GO:0003014~renal system process	0.00271351	PLAT, KCNMA1, ADAMTS13, DRD2, EDN1, COL3A1, F8, NPR1, CD40, PLG, VWF, PROCR, FBLN5, RAB14, TFPI, PROS1, F2R	down
GO:0042127~regulation of cell proliferation	0.00273751	KCNMA1, DRD2, BCL2, AGT, EDN1, NPR1, CHRNB2	down
GO:0007588~excretion	0.00278788	FGF18, ACVRL1, PDGFB, IGFBP7, EDN1, TGFB3, JAG1, TENC1, GHRHR, EDNRA, AZGP1, CD47, GPC3, NOS3, DLG5, INSR, EBI3, PTPRM, FOXJ1, CD40, HES1, DDR1, TNS3, CCND1, CCND2, PDGFRB, MST1R, SMARCA2, ING5, DRD2, CLU, UMOD, TNFRSF4, INS, BCL2, AGT, PEMT, PPAP2A, DPT, COL18A1, IL2RA, TNFSF4, FLT1, FLT4, IGF1, IGF2, CCL15, PLG, RERG, LAMA1, NOTCH1, LAMA5, BAX, NOTCH4, FABP3, CHRNB2, MUC5AC, ADRA1D, TOB2, IGFBP…	down
GO:0006940~regulation of smooth muscle contraction	0.0028652	KCNMA1, DRD2, AGT, EDN1, AQP5, NPR1, CHRNB2, NEDD4L, AQP1, SCNN1B	down
GO:0007229~integrin-mediated signaling pathway	0.00308231	KCNMA1, FLT1, EDN1, TBXA2R, OXTR, GUCY1A3, ATP1A2, F2R	down
GO:0006958~complement activation, classical pathway	0.00320002	CD47, ITGA9, PTK2, ITGA6, ADAMTS13, LAMA5, COL3A1, ITGA1, ITGB4, ADAM33, DST	down
GO:0008544~epidermis development	0.00330226	C1QA, C7, C3, C4B, CLU, C1R, C1S	down
GO:0043549~regulation of kinase activity	0.00338654	FRAS1, COL3A1, GJB3, LCE2C, KRT31, JAG1, CDSN, ACVR1B, NOTCH1, COL7A1, LCE1F, LAMA5, BCL2, PSEN2, COL1A2, MADCAM1, PTCH2, COL1A1, KRT85, EDA	down
GO:0007398~ectoderm development	0.00355417	ADCY3, ADCY4, CDK5R2, PDGFB, EFNA1, PFKFB2, PRKAG1, ADCY6, EDN1, TGFB3, TNFRSF4, SPRY4, EDNRA, APP, SPRY1, DAB1, INS, PRKACB, PPAP2A, INSR, MDFI, FLT1, TAOK2, ITGA1, IGF2, CISH, CARD10, CCND1, CCND2, LAX1, PRKAR1B, PSEN2, F2R	down
GO:0001569~patterning of blood vessels	0.00366688	FRAS1, ELF5, COL3A1, GJB3, LCE2C, KRT31, JAG1, CDSN, ACVR1B, NOTCH1, COL7A1, LCE1F, LAMA5, BCL2, PSEN2, COL1A2, MADCAM1, COL1A1, PTCH2, KRT85, EDA	down
GO:0048878~chemical homeostasis	0.00381441	EDNRA, FLT1, EDN1, NOTCH4, PLXND1, CYR61	down
GO:0040013~negative regulation of locomotion	0.00396354	FXYD1, C7, DRD2, EDN1, OXTR, GHRHR, EDNRA, APP, MALL, INS, GRIN2C, COL4A3BP, BCL2, AGT, SLC30A4, LGI4, NEDD4L, INSR, HRC, AKR1C1, KCNMA1, GIMAP5, EPAS1, ATP6V1H, CCL19, IGF1, NPR1, ALMS1, IGF2, NLGN3, ATP1A2, CCL15, SLC4A11, CCR5, CCR3, BAX, PLN, ADRA1B, PLLP, CHRNB2, SCARA5, GPR12, F2R	down
GO:0045859~regulation of protein kinase activity	0.00406338	PTPRM, ACVRL1, EGFL7, PDGFB, DRD2, BCL2, TIE1, MUC5AC, PLG, IGFBP5	down
GO:0030802~regulation of cyclic nucleotide biosynthetic process	0.004084	ADCY3, ADCY4, CDK5R2, PDGFB, EFNA1, PRKAG1, ADCY6, EDN1, TGFB3, TNFRSF4, SPRY4, EDNRA, APP, SPRY1, DAB1, INS, PRKACB, PPAP2A, INSR, MDFI, FLT1, TAOK2, ITGA1, IGF2, CISH, CARD10, CCND1, CCND2, LAX1, PRKAR1B, PSEN2, F2R	down
GO:0030808~regulation of nucleotide biosynthetic process	0.00463194	ADCY3, ACR, ADCY4, DRD2, EDN1, ADCY6, GABBR1, NPR1, GHRHR, EDNRA, NTRK1, GUCY1A3, NOS3, OPRD1	down
GO:0002455~humoral immune response mediated by circulating immunoglobulin	0.00463194	ADCY3, ACR, ADCY4, DRD2, EDN1, ADCY6, GABBR1, NPR1, GHRHR, EDNRA, NTRK1, GUCY1A3, NOS3, OPRD1	down
GO:0040017~positive regulation of locomotion	0.00468578	C1QA, C7, C3, C4B, CLU, C1R, C1S	down
GO:0051272~positive regulation of cell motion	0.0048035	COL18A1, FLT1, PDGFB, EDN1, IGF1, IGF2, PRR5, INS, BCL2, AGT, PDGFRB, INSR, PIK3R1, F2R	down
GO:0051605~protein maturation by peptide bond cleavage	0.0048035	COL18A1, FLT1, PDGFB, EDN1, IGF1, IGF2, PRR5, INS, BCL2, AGT, PDGFRB, INSR, PIK3R1, F2R	down
GO:0030879~mammary gland development	0.00487948	C1QA, CFHR1, C7, CPE, FCN3, C3, C4B, CLU, PSEN2, CFH, C1R, C1S	down
GO:0051271~negative regulation of cell motion	0.00505801	DDR1, AGPAT6, NOTCH4, TGFB3, SLC30A4, OXTR, IGF1, HOXB9, APLN, GHRHR	down
GO:0042060~wound healing	0.00505801	PTPRM, ACVRL1, EGFL7, PDGFB, DRD2, BCL2, TIE1, MUC5AC, PLG, IGFBP5	down
GO:0055065~metal ion homeostasis	0.00509275	PLAT, ACVRL1, PDGFB, ADAMTS13, COL3A1, F8, TGFB3, IGF1, IGF2, CD40, PLG, VWF, NOTCH1, PROCR, INS, GSN, FBLN5, TFPI, SCNN1B, PROS1, F2R	down
GO:0035295~tube development	0.00511982	KCNMA1, FXYD1, C7, DRD2, EDN1, OXTR, CCL19, ATP1A2, CCL15, EDNRA, APP, CCR5, CCR3, PLN, AGT, BAX, BCL2, NEDD4L, GPR12, HRC, F2R	down
GO:0045471~response to ethanol	0.00538	FGF18, FLT1, EPAS1, EDN1, TGFB3, IGF1, MGP, EDNRA, HES1, RGMA, TNS3, NOTCH1, SPRY1, GPC3, LAMA5, AGT, BCL2, NOTCH4, PSEN2, NOS3, PLXND1, CYR61	down
GO:0008217~regulation of blood pressure	0.00562125	GOT2, CCND1, CCND2, GSN, DRD2, BCL2, PEMT, NOS3, CHRNB2, INSR	down
GO:0001974~blood vessel remodeling	0.0056541	ACVRL1, DRD2, ACTA2, EDN1, NPR1, OXTR, ATP1A2, AGT, ADRA1B, COL1A2, GUCY1A3, NOS3, ADRA1D	down
GO:0016525~negative regulation of angiogenesis	0.00578712	BGN, EPAS1, AGT, BAX, ADRA1B, NOS3	down
GO:0030799~regulation of cyclic nucleotide metabolic process	0.00578712	PTPRM, STAB1, NPR1, TIE1, ANGPT2, PLG	down
GO:0000902~cell morphogenesis	0.00582046	ADCY3, ACR, ADCY4, DRD2, EDN1, ADCY6, GABBR1, NPR1, GHRHR, EDNRA, NTRK1, GUCY1A3, NOS3, OPRD1	down
GO:0051338~regulation of transferase activity	0.00635812	LPPR4, DRD2, MYO7A, CLU, CABP4, APP, PTK2, LAMB2, ANK3, COL4A3BP, BCL2, CLASP1, RTN4RL2, SPON2, NEFL, COL18A1, PTPRM, FOXJ1, ITGA1, ALMS1, CELSR2, ARHGEF11, HES1, LAMA1, NOTCH1, SEMA4F, LAMA5, NOTCH4, MAP7, CHRNB2, DST	down
GO:0006875~cellular metal ion homeostasis	0.00656327	ADCY3, ADCY4, CDK5R2, PDGFB, EFNA1, PFKFB2, PRKAG1, ADCY6, EDN1, TGFB3, TNFRSF4, SPRY4, EDNRA, APP, SPRY1, DAB1, INS, PRKACB, PPAP2A, INSR, MDFI, FLT1, TAOK2, ITGA1, IGF2, CISH, CARD10, CCND1, CCND2, LAX1, PRKAR1B, PSEN2, F2R	down
GO:0048511~rhythmic process	0.0067008	KCNMA1, FXYD1, C7, DRD2, EDN1, OXTR, CCL19, ATP1A2, CCL15, EDNRA, APP, CCR5, CCR3, PLN, BAX, BCL2, AGT, NEDD4L, GPR12, F2R	down
GO:0042325~regulation of phosphorylation	0.00673079	KCNMA1, DRD2, TGFB3, OXTR, INHBB, CYP7B1, PTGDS, CCND2, BAX, BCL2, AGT, TEF, NOS3, CHRNB2, OPN4	down
GO:0007268~synaptic transmission	0.00689233	ADCY3, ADCY4, CDK5R2, PDGFB, EFNA1, PRKAG1, PFKFB2, ADCY6, EDN1, TGFB3, TNFRSF4, SPRY4, EDNRA, APP, SPRY1, DAB1, INS, BCL2, AGT, RAPGEF3, PRKACB, PPAP2A, INSR, MDFI, FLT1, TAOK2, ITGA1, IGF1, IGF2, CISH, CARD10, CCND1, CCND2, LAX1, PRKAR1B, BAX, PSEN2, PDGFRB, F2R	down
GO:0009719~response to endogenous stimulus	0.00690142	PPFIA3, SYT4, DRD2, OXTR, PCDHB14, DFNB31, HRH1, APP, PTK2, GRIN2C, SNPH, PRIMA1, HTR3A, HAP1, PLAT, KCNMA1, GABRD, PCDHB9, SCN2B, ALDH5A1, KIF5A, CPNE6, NLGN3, ATP1A2, ATXN3, RAB14, CHRNB2	down
GO:0006140~regulation of nucleotide metabolic process	0.0071619	ACR, ADCY3, ADCY4, A2M, PDGFB, GRB2, DRD2, IGFBP7, ADCY6, TGFB3, OXTR, GNG11, AQP1, GHRHR, PRSS8, INS, BCL2, PEMT, NOS3, PRKACB, TFF1, INSR, NEFL, PIK3R1, KCNMA1, ACADS, MGP, IGF2, RERG, CCND1, CCND2, PRKAR1B, ADRA1B, FABP3, COL1A1	down
GO:0046903~secretion	0.00724063	ADCY3, ACR, ADCY4, DRD2, EDN1, ADCY6, GABBR1, NPR1, GHRHR, EDNRA, NTRK1, GUCY1A3, NOS3, OPRD1	down
GO:0043470~regulation of carbohydrate catabolic process	0.00749551	SNAP29, ACR, PPFIA3, YWHAZ, NKD2, SYT4, DRD2, LTBP4, EDN1, AQP5, OXTR, AQP1, GHRHR, LLGL2, AGT, SNPH, NEDD4L, SCNN1B, KCNMA1, NPR1, EXOC3L, UNC13D, LAX1, RAB14, SYTL2, CHRNB2, PLA2G5	down
GO:0043471~regulation of cellular carbohydrate catabolic process	0.00801202	INS, PRKAG1, ADRA1B, IGF1, IGF2, INSR	down
GO:0048771~tissue remodeling	0.00801202	INS, PRKAG1, ADRA1B, IGF1, IGF2, INSR	down
GO:0009190~cyclic nucleotide biosynthetic process	0.00802979	BGN, EPAS1, AGT, BAX, ADRA1B, TGFB3, NOS3, PLG, F2R	down
GO:0010594~regulation of endothelial cell migration	0.00838588	ADCY3, ADCY4, ADCY6, NPR1, GUCY1A3, GUCY1B3	down
GO:0042493~response to drug	0.00838588	PTPRM, ACVRL1, PDGFB, AGT, EDN1, PLG	down
GO:0019226~transmission of nerve impulse	0.0090056	COL18A1, GABRE, NES, YWHAZ, PTPRM, DRD2, OXTR, ABCB1, ABCG2, PRSS8, CYP7B1, CCND1, DGCR2, ALDH1A3, BCL2, FABP3, PEMT, NOS3, SLC22A5, RAB6C, PDZK1	down
GO:0010959~regulation of metal ion transport	0.00904742	CLCN1, PPFIA3, SYT4, DRD2, OXTR, PCDHB14, DFNB31, APP, PTK2, HRH1, GRIN2C, SNPH, LGI4, PRIMA1, HTR3A, HAP1, PLAT, KCNMA1, GABRD, PCDHB9, SCN2B, ALDH5A1, KIF5A, CPNE6, NLGN3, ATP1A2, ATXN3, RAB14, PLLP, CHRNB2	down
GO:0001976~neurological system process involved in regulation of systemic arterial blood pressure	0.00909917	EDNRA, GIMAP5, DRD2, BCL2, PLN, BAX, NOS3, NEDD4L, SCNN1B, CALM1, F2R	down
GO:0032989~cellular component morphogenesis	0.00930957	DRD2, AGT, ADRA1B, ADRA1D	down
GO:0002253~activation of immune response	0.0093352	LPPR4, DRD2, MYO7A, CLU, CABP4, APP, PTK2, LAMB2, ANK3, COL4A3BP, BCL2, CLASP1, RTN4RL2, SPON2, NEFL, COL18A1, PTPRM, FOXJ1, ITGA1, ALMS1, CELSR2, ARHGEF11, HES1, LAMA1, NOTCH1, SEMA4F, LAMA5, BAX, NOTCH4, MYH11, MAP7, CHRNB2, DST	down
GO:0009725~response to hormone stimulus	0.00948272	C1QA, CFHR1, C7, FCN3, C3, LAX1, C4B, CLU, PSEN2, CFH, C1R, C1S	down
GO:0002252~immune effector process	0.00962578	ACR, ADCY3, ADCY4, A2M, PDGFB, GRB2, IGFBP7, ADCY6, TGFB3, OXTR, GNG11, AQP1, GHRHR, PRSS8, INS, BCL2, NOS3, PRKACB, TFF1, INSR, NEFL, PIK3R1, KCNMA1, ACADS, MGP, IGF2, RERG, CCND1, CCND2, PRKAR1B, FABP3, COL1A1	down
GO:0034199~activation of protein kinase A activity	0.00995623	C7, YWHAZ, C3, C4B, CLU, C1R, C1S, CFHR1, C1QA, UNC13D, FCN3, LAX1, KCNJ8, BCL2, CFH	down
GO:0051051~negative regulation of transport	0.010053	ADCY3, ADCY4, PRKAR1B, ADCY6, PRKACB	down
GO:0048545~response to steroid hormone stimulus	0.0105953	MDFI, TNFSF4, DRD2, EDN1, IGF2, TNFRSF4, INHBB, UACA, INS, PACSIN2, BCL2, NOS3, PDE8B, NEDD4L, INSR, CALM1	down
GO:0021536~diencephalon development	0.0113532	KCNMA1, ACR, A2M, PDGFB, ACADS, IGFBP7, TGFB3, OXTR, AQP1, GHRHR, PRSS8, CCND1, CCND2, BCL2, NOS3, TFF1, COL1A1, INSR, NEFL	down
GO:0008542~visual learning	0.0113655	HES1, PROP1, DRD2, ALDH1A3, BAX, CHRNB2, GHRHR	down
GO:0006937~regulation of muscle contraction	0.0116971	APP, DRD2, ADRA1B, NLGN3, CHRNB2, ATP1A2	down
GO:0008088~axon cargo transport	0.012041	KCNMA1, FLT1, PPP1R12B, EDN1, TBXA2R, OXTR, GUCY1A3, ATP1A2, TNNI1, F2R	down
GO:0019220~regulation of phosphate metabolic process	0.0124029	APP, SPG7, KIF3B, NEFL, DST	down
GO:0051174~regulation of phosphorus metabolic process	0.012601	ADCY3, ADCY4, CDK5R2, PDGFB, EFNA1, PRKAG1, PFKFB2, ADCY6, EDN1, TGFB3, TNFRSF4, SPRY4, EDNRA, APP, SPRY1, DAB1, INS, BCL2, AGT, RAPGEF3, PRKACB, PPAP2A, INSR, MDFI, FLT1, TAOK2, ITGA1, IGF1, IGF2, CISH, CARD10, CCND1, CCND2, LAX1, PRKAR1B, BAX, PSEN2, PDGFRB, F2R	down
GO:0031960~response to corticosteroid stimulus	0.012601	ADCY3, ADCY4, CDK5R2, PDGFB, EFNA1, PRKAG1, PFKFB2, ADCY6, EDN1, TGFB3, TNFRSF4, SPRY4, EDNRA, APP, SPRY1, DAB1, INS, BCL2, AGT, RAPGEF3, PRKACB, PPAP2A, INSR, MDFI, FLT1, TAOK2, ITGA1, IGF1, IGF2, CISH, CARD10, CCND1, CCND2, LAX1, PRKAR1B, BAX, PSEN2, PDGFRB, F2R	down
GO:0048871~multicellular organismal homeostasis	0.0126035	PRSS8, KCNMA1, A2M, CCND1, ACADS, IGFBP7, BCL2, COL1A1, NEFL, INSR, GHRHR	down
GO:0031103~axon regeneration	0.0126035	DFNB31, MUC3A, GIMAP5, EPAS1, DRD2, BCL2, BAX, PDGFRB, TFF1, MUC6, F2R	down
GO:0009187~cyclic nucleotide metabolic process	0.0127908	LAMB2, BCL2, RTN4RL2, NEFL	down
GO:0030003~cellular cation homeostasis	0.0129185	ADCY3, ADCY4, ADCY6, NPR1, GUCY1A3, PDE8B, GUCY1B3	down
GO:0040014~regulation of multicellular organism growth	0.0132428	KCNMA1, FXYD1, C7, DRD2, EDN1, OXTR, CCL19, ATP6V1H, ATP1A2, CCL15, EDNRA, APP, SLC4A11, CCR5, CCR3, PLN, AGT, BAX, BCL2, NEDD4L, SCARA5, GPR12, F2R	down
GO:0050808~synapse organization	0.0132766	APP, AGPAT6, DRD2, BCL2, AGT, ATRN, IGF1, PEX5, GHRHR	down
GO:0008285~negative regulation of cell proliferation	0.0132766	PCDHB9, APP, SPOCK2, DRD2, ANK3, TNC, PCDHB14, NLGN3, F2R	down
GO:0016485~protein processing	0.0134076	ING5, ACVRL1, DRD2, IGFBP7, TGFB3, UMOD, TENC1, AZGP1, GPC3, AGT, BCL2, PEMT, NOS3, DLG5, PPAP2A, DPT, COL18A1, PTPRM, IL2RA, FOXJ1, PLG, RERG, DDR1, BAX, FABP3, MUC5AC, SMARCA2, TOB2, F2R, IGFBP5	down
GO:0035023~regulation of Rho protein signal transduction	0.0135522	C7, C3, C4B, ADAMTS13, CLU, C1R, C1S, CFHR1, C1QA, CPE, FCN3, PSEN2, CFH	down
GO:0043269~regulation of ion transport	0.0137238	ARHGEF4, OBSCN, PLEKHG1, FOXJ1, ARHGEF16, GEFT, FLJ41603, ARHGEF17, ARHGEF9, FGD5, ARHGEF10, ARHGEF11	down
GO:0055080~cation homeostasis	0.0137238	EDNRA, GIMAP5, DRD2, BCL2, PLN, BAX, NOS3, NEDD4L, SCNN1B, PDZK1, CALM1, F2R	down
GO:0032990~cell part morphogenesis	0.0143643	FXYD1, C7, DRD2, EDN1, OXTR, EDNRA, APP, AGT, BCL2, SLC30A4, NEDD4L, HRC, KCNMA1, CCL19, ATP6V1H, ATP1A2, CCL15, SLC4A11, CCR5, PLN, BAX, CCR3, SCARA5, GPR12, F2R	down
GO:0030029~actin filament-based process	0.0144167	LPPR4, PTPRM, FOXJ1, DRD2, CLU, ITGA1, ALMS1, CELSR2, NOTCH1, PTK2, APP, LAMB2, SEMA4F, ANK3, LAMA5, BAX, BCL2, COL4A3BP, CHRNB2, RTN4RL2, SPON2, DST, NEFL	down
GO:0007018~microtubule-based movement	0.0144449	TNXB, SPTBN5, TAOK2, PDGFB, FOXJ1, MYO7A, ARHGEF17, DAAM2, ARHGAP26, ARHGEF11, CORO2B, PRR5, PACSIN2, GSN, BCL2, MYH11, RALA, MYH14, TRIP10, FGD5, DST, EHD2	down
GO:0048589~developmental growth	0.0144708	KIF3B, SPG7, KIF5A, KIF3C, KIFC3, APP, STARD9, NEFL, DST, HAP1, DNAL4, TUBB4, KIF13B	down
GO:0042592~homeostatic process	0.0146964	PRPF19, APP, NOTCH1, LAMB2, GSN, BCL2, PSEN2, IGF1, ALMS1, PLG, IGFBP5	down
GO:0040007~growth	0.0147698	PDIA3, EDN1, GHRHR, EDNRA, DFNB31, APP, MALL, GRIN2C, COL4A3BP, LGI4, SLC22A5, INSR, AKR1C1, KCNMA1, ATP6V1H, MUC3A, CCR5, CCR3, PDGFRB, PLLP, GPR12, FXYD1, C7, DRD2, EGLN2, OXTR, INS, BCL2, AGT, HAAO, SLC30A4, TFF1, NEDD4L, HRC, GIMAP5, IL2RA, EPAS1, CCL19, ALMS1, NPR1, IGF1, IGF2, NLGN3, ATP1A2, CCL15, MUC6, PLG, SLC4A11, BAX, PLN, ADRA1B, CHRNB2, HEPH, SCARA5, F2R	down
GO:0035239~tube morphogenesis	0.0148146	PDGFB, RXRB, TGFB3, ALMS1, IGF1, PLG, INHBB, PRPF19, NOTCH1, APP, LAMB2, GSN, BCL2, WHSC1L1, PSEN2, ADRA1B, SEPP1, IGFBP5	down
GO:0001775~cell activation	0.0149188	FLT1, EDN1, IGF1, MGP, EDNRA, RGMA, NOTCH1, GPC3, LAMA5, BCL2, AGT, NOTCH4, PLXND1, CYR61	down
GO:0050433~regulation of catecholamine secretion	0.0149979	YWHAZ, TOLLIP, ADAMTS13, EDN1, COL3A1, CX3CL1, TNFRSF4, INS, AGT, BCL2, PIK3R1, KIF13B, TNFSF4, GIMAP5, BST2, APOLD1, IGF2, CD40, VWF, UNC13D, LAX1, NTRK1, BAX, PSEN2, CHRNB2, F2R	down
GO:0002697~regulation of immune effector process	0.0150766	SNCG, DRD2, AGT, OXTR, CHRNB2	down
GO:0010970~microtubule-based transport	0.0157722	A2M, GIMAP5, TNFSF4, FOXJ1, C3, ATP6V1H, IGF2, CD40, TNFRSF4, AP2A2, AP2B1, UNC13D, INS	down
GO:0042490~mechanoreceptor differentiation	0.0157995	APP, SPG7, KIF3B, NEFL, DST, HAP1	down
GO:0043588~skin development	0.0157995	DFNB31, KCNMA1, HES1, NTRK1, MYO7A, JAG1	down
GO:0001894~tissue homeostasis	0.0157995	FRAS1, COL3A1, COL1A2, GJB3, COL1A1, EDA	down
GO:0007626~locomotory behavior	0.0159546	DFNB31, MUC3A, EPAS1, BCL2, BAX, PDGFRB, TFF1, MUC6, F2R	down
GO:0000904~cell morphogenesis involved in differentiation	0.0162526	KCNMA1, SNCG, PDGFB, DRD2, ITGA1, CCL19, GPR77, ATP1A2, CX3CL1, CCL15, APP, CXCL14, CCR5, PTGDS, CCL21, CCR3, ADRA1B, RALA, PDGFRB, CHRNB2, SEPP1, PITX3, CYR61, OPRD1	down
GO:0008284~positive regulation of cell proliferation	0.0163537	COL18A1, LPPR4, PTPRM, DRD2, MYO7A, CELSR2, CABP4, HES1, NOTCH1, PTK2, APP, LAMB2, SEMA4F, ANK3, LAMA5, BCL2, NOTCH4, CHRNB2, RTN4RL2, SPON2, DST, NEFL	down
GO:0007187~G-protein signaling, coupled to cyclic nucleotide second messenger	0.0163653	FGF18, PDGFB, DRD2, CLU, EDN1, TNFRSF4, GHRHR, CD47, INS, AGT, BCL2, INSR, EBI3, COL18A1, IL2RA, FLT1, TNFSF4, FLT4, IGF1, IGF2, CD40, CCL15, HES1, LAMA1, TNS3, CCND1, NOTCH1, CCND2, NOTCH4, PDGFRB, CHRNB2, MST1R, ADRA1D, F2R	down
GO:0007596~blood coagulation	0.0164491	ADCY3, ADCY4, DRD2, ADCY6, GHRHR, HRH2, AGT, CCR3, CNR1, ADRA1B, PRKACB, ADRA1D, OPRD1	down
GO:0050817~coagulation	0.0168784	PLAT, VWF, PROCR, ADAMTS13, FBLN5, COL3A1, TFPI, F8, CD40, PROS1, PLG, F2R	down
GO:0030030~cell projection organization	0.0168784	PLAT, VWF, PROCR, ADAMTS13, FBLN5, COL3A1, TFPI, F8, CD40, PROS1, PLG, F2R	down
GO:0007219~Notch signaling pathway	0.0170907	LPPR4, PDGFB, DRD2, CROCC, MYO7A, CLU, ITGB4, SCARF1, DFNB31, APP, PTK2, LAMB2, ANK3, BCL2, RTN4RL2, SH2B1, SPON2, FGD5, NEFL, PTPRM, FOXJ1, ITGA1, ALMS1, CELSR2, NOTCH1, ITGA6, SEMA4F, LAMA5, CHRNB2, DST	down
GO:0030705~cytoskeleton-dependent intracellular transport	0.0174719	APP, NOTCH1, HEY1, PSEN2, NOTCH4, HEYL, DLL1, JAG1	down
GO:0016477~cell migration	0.0174719	APP, SPG7, KIF3B, MYO7A, MYH14, NEFL, DST, HAP1	down
GO:0048678~response to axon injury	0.01757	PLAT, ACVRL1, FLT1, PDGFB, TAOK2, DRD2, FOXJ1, ITGA1, PEX5, CX3CL1, LAMA1, TNS3, PTK2, DAB1, ITGA6, CD34, LAMA5, BAX, PDGFRB, NOS3, LHX6, SCNN1B, PPAP2A, NR2F2	down
GO:0002250~adaptive immune response	0.0180872	LAMB2, BCL2, BAX, RTN4RL2, NEFL	down
GO:0002460~adaptive immune response based on somatic recombination of immune receptors built from immunoglobulin superfamily domains	0.01817	C1QA, C7, UNC13D, IL18BP, C3, C4B, CLU, C1R, C1S, EBI3	down
GO:0001932~regulation of protein amino acid phosphorylation	0.01817	C1QA, C7, UNC13D, IL18BP, C3, C4B, CLU, C1R, C1S, EBI3	down
GO:0048666~neuron development	0.0184054	MDFI, PDGFB, EDN1, TGFB3, IGF1, IGF2, EDNRA, CCND1, CCND2, INS, BAX, BCL2, PRKAR1B, AGT, PSEN2, PDGFRB, RAPGEF3, INSR	down
GO:0043627~response to estrogen stimulus	0.0184336	LPPR4, DRD2, MYO7A, CLU, CABP4, SCARF1, DFNB31, APP, PTK2, LAMB2, ANK3, BCL2, LGI4, RTN4RL2, LHX6, PITX3, SPON2, NEFL, PTPRM, ITGA1, PCDH12, ALMS1, CELSR2, HES1, NOTCH1, SEMA4F, CHRNB2, DST	down
GO:0007632~visual behavior	0.0205455	KCNMA1, CCND1, PDGFB, CCND2, BCL2, TGFB3, OXTR, NOS3, TFF1, AQP1, INSR, GHRHR	down
GO:0019932~second-messenger-mediated signaling	0.0207625	APP, DRD2, ADRA1B, NLGN3, CHRNB2, ATP1A2	down
GO:0016055~Wnt receptor signaling pathway	0.0210306	ADCY3, ADCY4, DRD2, ADCY6, EDN1, ALMS1, IGF1, GHRHR, EDNRA, HRH1, GSN, HRH2, CCR3, CNR1, AGT, ADRA1B, TBXA2R, PRKACB, ADRA1D, F2R, OPRD1	down
GO:0043085~positive regulation of catalytic activity	0.0211423	LZTS2, NKD2, CELSR2, FZD4, CSNK2A2, DKK3, CCND1, CHD8, PROP1, RSPO3, FBXW4, KLHL12, WNT11, FBXW11	down
GO:0006110~regulation of glycolysis	0.0213447	ACR, ADCY3, ADCY4, FZR1, PDGFB, EFNA1, DRD2, PRKAG1, PFKFB2, ADCY6, EDN1, TGFB3, GHRHR, EDNRA, HRH1, DAB1, INS, BCL2, AGT, NOS3, PRKACB, PPAP2A, INSR, MDFI, FLT1, TAOK2, FOXJ1, ITGA1, IGF2, CISH, CARD10, CCND1, UACA, CCND2, BBC3, PRKAR1B, BAX, NTRK1, PSEN2, F2R	down
GO:0014910~regulation of smooth muscle cell migration	0.0216978	INS, PRKAG1, IGF1, IGF2, INSR	down
GO:0031102~neuron projection regeneration	0.0216978	PDGFB, BCL2, IGF1, IGFBP5	down
GO:0051482~elevation of cytosolic calcium ion concentration during G-protein signaling, coupled to IP3 second messenger (phospholipase C activating)	0.0216978	LAMB2, BCL2, RTN4RL2, NEFL	down
GO:0048584~positive regulation of response to stimulus	0.0216978	EDNRA, DRD2, EDN1, F2R	down
GO:0032583~regulation of gene-specific transcription	0.0218236	C7, GIMAP5, PDGFB, TAOK2, C3, C4B, CLU, TAOK3, IGF2, C1R, CX3CL1, C1S, EDNRA, CFHR1, C1QA, FCN3, LAX1, INS, AGT, PSEN2, SEMA4C, CFH	down
GO:0010033~response to organic substance	0.0223441	MEF2C, TNFSF4, FOXJ1, TGFB3, IGF1, CELSR2, IGF2, TNFRSF4, HES1, NOTCH1, HEY1, INS, NR2F2, INSR, SMARCA2	down
GO:0050801~ion homeostasis	0.0225407	ADCY3, ADCY4, A2M, PDGFB, IGFBP7, ADCY6, TGFB3, AQP1, GHRHR, GOT2, EDNRA, GSN, NOS3, PRKACB, INSR, CYR61, KCNMA1, ACADS, MGP, DDR1, CCND1, CCND2, CTSC, COL1A1, PLA2G5, ACR, DRD2, GRB2, PFKFB2, COL3A1, OXTR, ACP2, GNG11, C1S, TTC3, PRSS8, INS, BCL2, PEMT, TFF1, NEFL, PIK3R1, IGF2, RERG, CYP7B1, KCNJ8, PRKAR1B, ADRA1B, FABP3, DNAJB2, CHRNB2, F2R	down
GO:0006883~cellular sodium ion homeostasis	0.023196	FXYD1, C7, DRD2, EDN1, OXTR, EDNRA, APP, GRIN2C, BCL2, AGT, SLC30A4, LGI4, NEDD4L, HRC, KCNMA1, GIMAP5, ATP6V1H, NPR1, CCL19, NLGN3, ATP1A2, CCL15, SLC4A11, CCR5, CCR3, BAX, PLN, PLLP, CHRNB2, SCARA5, GPR12, F2R	down
GO:0006955~immune response	0.0243457	C7, AGT, NEDD4L	down
GO:0007599~hemostasis	0.0243587	TOLLIP, PAX5, CFHR1, AZGP1, COL4A3BP, CFH, SPON2, APLN, EBI3, BST2, FOXJ1, C4B, CHST4, GEM, C1QA, IL18BP, UNC13D, CCR5, LAX1, PSEN2, MADCAM1, CTSC, EDA, GBP4, C7, YWHAZ, C3, CLU, C1R, IL32, CX3CL1, C1S, CLEC10A, TNFRSF4, PROCR, HRH2, CCL21, FCN3, BCL2, TNFSF4, IL2RA, CCL19, TINAGL1, CCL15, NOTCH1, CXCL14, KCNJ8, AIRE, OPRD1	down
GO:0048667~cell morphogenesis involved in neuron differentiation	0.0247685	PLAT, VWF, PROCR, ADAMTS13, FBLN5, COL3A1, TFPI, F8, CD40, PROS1, PLG, F2R	down
GO:0051604~protein maturation	0.0248616	LPPR4, PTPRM, DRD2, MYO7A, CELSR2, CABP4, HES1, NOTCH1, PTK2, APP, LAMB2, SEMA4F, ANK3, BCL2, CHRNB2, RTN4RL2, SPON2, DST, NEFL	down
GO:0043583~ear development	0.0250001	C7, C3, C4B, ADAMTS13, CLU, C1R, C1S, CFHR1, C1QA, CPE, FCN3, PSEN2, CFH	down
GO:0031099~regeneration	0.0257142	DFNB31, KCNMA1, HES1, DDR1, BCL2, MYO7A, EDN1, TGFB3, DLL1, JAG1, SLC9A3R2	down
GO:0051924~regulation of calcium ion transport	0.0263051	CCND1, NOTCH1, LAMB2, GSN, BCL2, IGF1, RTN4RL2, NEFL, PLG	down
GO:0051047~positive regulation of secretion	0.0263051	EDNRA, GIMAP5, DRD2, BCL2, PLN, BAX, NOS3, CALM1, F2R	down
GO:0030036~actin cytoskeleton organization	0.026307	TNFSF4, DRD2, PFKFB2, EDN1, TGFB3, OXTR, IGF2, TNFRSF4, GHRHR, INHBB, UNC13D, INS, CHRNB2	down
GO:0045995~regulation of embryonic development	0.0269097	TNXB, SPTBN5, TAOK2, PDGFB, FOXJ1, ARHGEF17, DAAM2, ARHGAP26, ARHGEF11, CORO2B, PRR5, PACSIN2, GSN, BCL2, MYH11, RALA, FGD5, TRIP10, DST, EHD2	down
GO:0030900~forebrain development	0.0271377	LAMA1, LAMA4, LAMA5, INSR	down
GO:0009894~regulation of catabolic process	0.0271401	DRD2, PEX5, OXTR, GHRHR, HES1, NOTCH1, APP, DAB1, PROP1, ALDH1A3, BAX, PSEN2, CHRNB2, LHX6, NR2F2	down
GO:0009416~response to light stimulus	0.0274209	GIMAP5, PTPN3, INS, GRIN2C, PRKAG1, ADRA1B, IGF1, EGLN2, IGF2, NEDD4L, SH3D19, INSR	down
GO:0031281~positive regulation of cyclase activity	0.0276637	OPN1LW, DRD2, CABP4, NLGN3, ATP1A2, CCND1, APP, UACA, ARRB1, BAX, BCL2, ADRA1B, CHRNB2, OPN4	down
GO:0045926~negative regulation of growth	0.0276718	ACR, EDNRA, ADCY3, ADCY4, NTRK1, ADCY6, NOS3, GHRHR	down
GO:0030004~cellular monovalent inorganic cation homeostasis	0.0279135	ING5, RERG, ACVR1B, PTK2, ACVRL1, GPC3, NDRG3, SEMA4F, BBC3, BCL2, AGT, NPR1	down
GO:0022600~digestive system process	0.029239	KCNMA1, C7, AGT, ATP6V1H, NEDD4L	down
GO:0006468~protein amino acid phosphorylation	0.0299455	KCNMA1, MUC3A, OXTR, TFF1, MUC6, AKR1C1	down
GO:0048858~cell projection morphogenesis	0.0303887	RNASEL, ACVRL1, EFNA1, PRKAG1, TGFB3, EPHB4, CSNK2A2, STK32C, ACVR1B, PTK2, APP, PKN3, COL4A3BP, BCL2, TIE1, PRKACB, INSR, PIK3R4, AKT3, AATK, MDFI, OBSCN, ERG, FLT1, TAOK2, FLT4, TAOK3, PDK4, ITGA1, WNK1, NPR1, CDKL2, ATM, DDR1, CCND1, BAZ1B, PRKAR1B, NTRK1, C7ORF16, MAPK3, SPTBN1, PDGFRB, MST1R, JAK3, MERTK, MYLK, F2R	down
GO:0010810~regulation of cell-substrate adhesion	0.0309382	LPPR4, PTPRM, FOXJ1, DRD2, CLU, ITGA1, ALMS1, CELSR2, NOTCH1, PTK2, APP, LAMB2, SEMA4F, ANK3, LAMA5, BCL2, CHRNB2, RTN4RL2, SPON2, DST, NEFL	down
GO:0048660~regulation of smooth muscle cell proliferation	0.030947	DDR1, ACVRL1, FBLN2, BCL2, COL1A1, PIK3R1, CYR61	down
GO:0007188~G-protein signaling, coupled to cAMP nucleotide second messenger	0.030947	FLT1, PDGFB, EDN1, NOTCH4, IGF1, NOS3, IGFBP5	down
GO:0044093~positive regulation of molecular function	0.0322617	ADCY3, ADCY4, DRD2, CCR3, ADCY6, ADRA1B, PRKACB, ADRA1D, GHRHR, OPRD1	down
GO:0051349~positive regulation of lyase activity	0.0324354	ACR, ADCY3, ADCY4, FZR1, PDGFB, EFNA1, DRD2, PRKAG1, PFKFB2, ADCY6, EDN1, TGFB3, GHRHR, EDNRA, HRH1, DAB1, INS, BCL2, AGT, NOS3, PRKACB, PPAP2A, INSR, MDFI, FLT1, TAOK2, FOXJ1, ITGA1, IGF2, CISH, SYNGR3, CARD10, CCND1, UACA, CCND2, BBC3, PRKAR1B, BAX, NTRK1, PSEN2, EDA, CALM1, F2R	down
GO:0030182~neuron differentiation	0.0326919	ACR, EDNRA, ADCY3, ADCY4, NTRK1, ADCY6, NOS3, GHRHR	down
GO:0031279~regulation of cyclase activity	0.0330204	LPPR4, EFNA1, DRD2, MYO7A, CLU, PEX5, CABP4, JAG1, SCARF1, DFNB31, APP, PTK2, LAMB2, ANK3, BCL2, LGI4, RTN4RL2, LHX6, PITX3, SPON2, NEFL, KCNMA1, PTPRM, ITGA1, ALMS1, PCDH12, CELSR2, HES1, NOTCH1, SEMA4F, NTRK1, CHRNB2, DST	down
GO:0002028~regulation of sodium ion transport	0.0330231	ACR, EDNRA, ADCY3, ADCY4, DRD2, NTRK1, ADCY6, GABBR1, NOS3, GHRHR, OPRD1	down
GO:0003073~regulation of systemic arterial blood pressure	0.0332332	DRD2, NOS3, NEDD4L, SCNN1B	down
GO:0010906~regulation of glucose metabolic process	0.0334927	DRD2, AGT, EDN1, ADRA1B, NOS3, ADRA1D	down
GO:0001101~response to acid	0.0334927	INS, PFKFB2, PRKAG1, ADRA1B, IGF1, IGF2, INSR	down
GO:0060113~inner ear receptor cell differentiation	0.0336863	GSN, BCL2, BAX, PEMT, NOS3	down
GO:0006873~cellular ion homeostasis	0.0336863	DFNB31, KCNMA1, HES1, MYO7A, JAG1	down
GO:0007167~enzyme linked receptor protein signaling pathway	0.0337309	FXYD1, C7, DRD2, EDN1, OXTR, EDNRA, APP, GRIN2C, AGT, BCL2, LGI4, NEDD4L, KCNMA1, GIMAP5, CCL19, ATP6V1H, NLGN3, ATP1A2, CCL15, SLC4A11, CCR5, CCR3, BAX, PLN, PLLP, CHRNB2, SCARA5, GPR12, F2R	down
GO:0008089~anterograde axon cargo transport	0.0338928	FMOD, FGF18, ACVRL1, PDGFB, EFNA1, GRB2, COL3A1, TGFB3, EPHB4, ACVR1B, PTK2, INS, ZFYVE9, TIE1, INSR, PIK3R1, PLAT, FLT1, FLT4, IGF2, DDR1, NTRK1, COL1A2, PDGFRB, GDF10, SPTBN1, JAK3, MST1R	down
GO:0010669~epithelial structure maintenance	0.0352719	SPG7, KIF3B, NEFL	down
GO:0014911~positive regulation of smooth muscle cell migration	0.0352719	MUC3A, TFF1, MUC6	down
GO:0030277~maintenance of gastrointestinal epithelium	0.0352719	PDGFB, BCL2, IGF1	down
GO:0007179~transforming growth factor beta receptor signaling pathway	0.0352719	MUC3A, TFF1, MUC6	down
GO:0055074~calcium ion homeostasis	0.0354157	FMOD, ACVRL1, PDGFB, ZFYVE9, COL3A1, COL1A2, TGFB3, GDF10	down
GO:0010038~response to metal ion	0.0363171	FXYD1, DRD2, EDN1, OXTR, CCL19, ATP1A2, CCL15, EDNRA, APP, CCR5, CCR3, BAX, BCL2, PLN, GPR12, HRC, F2R	down
GO:0021700~developmental maturation	0.0364266	KCNMA1, MGP, SOD3, CCND1, GSN, BCL2, HAAO, SLC30A4, NOS3, TFF1, NEDD4L, INSR, CALM1	down
GO:0030817~regulation of cAMP biosynthetic process	0.0371759	KCNMA1, HES1, APP, AGPAT6, NOTCH1, EPAS1, PSEN2, LGI4, LHX6, SOX8, GHRHR	down
GO:0051339~regulation of lyase activity	0.0371759	ACR, EDNRA, ADCY3, ADCY4, DRD2, NTRK1, ADCY6, EDN1, GABBR1, GHRHR, OPRD1	down
GO:0032582~negative regulation of gene-specific transcription	0.0371759	ACR, EDNRA, ADCY3, ADCY4, DRD2, NTRK1, ADCY6, GABBR1, NOS3, GHRHR, OPRD1	down
GO:0043410~positive regulation of MAPKKK cascade	0.0371864	MEF2C, HES1, TNFSF4, HEY1, FOXJ1, TNFRSF4, SMARCA2	down
GO:0019935~cyclic-nucleotide-mediated signaling	0.0371864	TAOK2, INS, AGT, TAOK3, SEMA4C, IGF2, INSR, F2R	down
GO:0040018~positive regulation of multicellular organism growth	0.0383182	ADCY3, ADCY4, DRD2, ADCY6, GHRHR, HRH2, AGT, CCR3, CNR1, ADRA1B, PRKACB, ADRA1D, OPRD1	down
GO:0010035~response to inorganic substance	0.0385054	DRD2, BCL2, AGT, PEX5, GHRHR	down
GO:0060284~regulation of cell development	0.0390716	KCNMA1, A2M, APTX, MGP, SOD3, CCND1, NPTXR, UCP3, GSN, BCL2, HAAO, SLC30A4, NOS3, NEDD4L, TFF1, COL1A1, INSR, CALM1	down
GO:0051056~regulation of small GTPase mediated signal transduction	0.0390716	LZTS1, DRD2, EFNA1, EDN1, TGFB3, IGF2, DLL1, TTC3, PRPF19, HES1, NOTCH1, PTK2, SEMA4F, CCND2, INS, BAX, BCL2, CHRNB2, NEFL	down
GO:0055082~cellular chemical homeostasis	0.039785	ARHGEF4, OBSCN, RABGAP1, FOXJ1, ARHGEF16, ARHGEF17, IGF1, ARHGEF9, RALGDS, ARHGEF10, ARHGEF11, GAPVD1, PLEKHG1, GBF1, RASGRP3, FLJ41603, RAPGEF6, GEFT, RAPGEF5, RAPGEF3, FGD5	down
GO:0048469~cell maturation	0.0400578	FXYD1, C7, DRD2, EDN1, OXTR, EDNRA, APP, GRIN2C, AGT, BCL2, LGI4, NEDD4L, KCNMA1, GIMAP5, CCL19, ATP6V1H, NLGN3, ATP1A2, CCL15, SLC4A11, CCR5, CCR3, BAX, PLN, PLLP, CHRNB2, SCARA5, GPR12, F2R	down
GO:0016044~membrane organization	0.0405958	KCNMA1, HES1, APP, AGPAT6, EPAS1, LGI4, LHX6, SOX8, GHRHR	down
GO:0022602~ovulation cycle process	0.0412848	SNAP29, STON1, MYO7A, PEX5, NOSTRIN, CLEC10A, SCARF1, APP, GBF1, PACSIN2, ZFYVE9, BCL2, TIE1, TRIP10, EHD2, UPK2, GIMAP5, ATP6V1H, AP2A2, GAPVD1, UNC13D, ARF1, STAB1, ARRB1, BAX, IGF2R, SH3D19, MERTK, SCARA5	down
GO:0030814~regulation of cAMP metabolic process	0.0413039	INHBB, CCND2, BCL2, AGT, BAX, TGFB3, OXTR, NOS3	down
GO:0002684~positive regulation of immune system process	0.0416768	ACR, EDNRA, ADCY3, ADCY4, DRD2, NTRK1, ADCY6, EDN1, GABBR1, GHRHR, OPRD1	down
GO:0006952~defense response	0.042115	C7, GIMAP5, IL2RA, C3, FOXJ1, C4B, CLU, C1R, CD40, C1S, TNFRSF4, CFHR1, C1QA, CD47, FCN3, LAX1, PSEN2, CFH, CHRNB2, EBI3	down
GO:0032870~cellular response to hormone stimulus	0.042352	C7, YWHAZ, A2M, TOLLIP, C3, CLU, C1R, UMOD, IL32, C1S, CX3CL1, TNFRSF4, CFHR1, HRH1, FCN3, INS, CCL21, BCL2, IFNA4, CFH, HCP5, IL2RA, TNFSF4, C4B, ATRN, CHST2, F8, CCL19, IGF2, CHST4, CD40, INHBB, C1QA, APOL2, APOL3, UNC13D, CCR5, KCNJ8, STAB1, CCR3, MST1R, PLA2G4C, AOC3, F2R	down
GO:0045664~regulation of neuron differentiation	0.0444057	ADCY3, ADCY4, GRB2, IGFBP7, ADCY6, GNG11, IGF2, GHRHR, CCND2, INS, PRKAR1B, PRKACB, INSR, PIK3R1	down
GO:0045765~regulation of angiogenesis	0.0444057	LZTS1, EFNA1, DLL1, TTC3, PRPF19, HES1, NOTCH1, PTK2, CCND2, SEMA4F, BCL2, CHRNB2, NEFL	down
GO:0010675~regulation of cellular carbohydrate metabolic process	0.0444725	PTPRM, STAB1, NPR1, NOS3, TIE1, ANGPT2, EPHB4, PLG	down
GO:0022029~telencephalon cell migration	0.0456471	INS, PFKFB2, PRKAG1, ADRA1B, IGF1, IGF2, INSR	down
GO:0050709~negative regulation of protein secretion	0.0473519	DAB1, DRD2, PEX5, LHX6	down
GO:0007264~small GTPase mediated signal transduction	0.0473519	TNFSF4, INS, DRD2, IGF2, TNFRSF4	down
GO:0001885~endothelial cell development	0.0474261	RAB5B, GRB2, IGF1, GEM, RASL12, RALGDS, RAB40A, ARHGEF11, RERG, DAB1, ARF1, RASGRP3, NTRK1, RAB35, MAPK3, COL1A2, RAB14, RAPGEF6, RAPGEF5, RALA, RAB6B, RAPGEF3, RAB13, RAB6C	down
GO:0030147~natriuresis	0.0477026	COL18A1, AGT, NOTCH4	down
GO:0045821~positive regulation of glycolysis	0.0477026	DRD2, EDN1, NPR1	down
GO:0055078~sodium ion homeostasis	0.0477026	INS, IGF1, IGF2, INSR	down
GO:0007610~behavior	0.0477026	C7, AGT, NEDD4L	down
GO:0043524~negative regulation of neuron apoptosis	0.0478228	SNCG, PDGFB, DRD2, PPYR1, OXTR, CX3CL1, APP, CHST10, CCL21, AGT, BCL2, CNR1, RALA, SEPP1, PITX3, CYR61, KCNMA1, ITGA1, CCL19, NLGN3, ATP1A2, GPR77, CCL15, CCR5, CXCL14, PTGDS, CCR3, PRKAR1B, C7ORF16, PSEN2, ADRA1B, PDGFRB, CHRNB2, OPRD1	down
GO:0060249~anatomical structure homeostasis	0.0479596	BCL2, AGT, BAX, NTRK1, TGFB3, NEFL, F2R	down
GO:0003044~regulation of systemic arterial blood pressure mediated by a chemical signal	0.0491039	DFNB31, MUC3A, EPAS1, BCL2, BAX, HAAO, PDGFRB, TFF1, MUC6, PLG, F2R	down
GO:0007589~body fluid secretion	0.0492632	AGT, EDN1, ADRA1B, NOS3, ADRA1D	down
GO:0045428~regulation of nitric oxide biosynthetic process	0.0492632	KCNMA1, DRD2, EDN1, RAB14, NPR1	down
GO:0006109~regulation of carbohydrate metabolic process	0.0492632	HRH1, GIMAP5, INS, EDN1, IGF2, INSR	down
GO:0046907~intracellular transport	0.0502108	INS, PFKFB2, PRKAG1, ADRA1B, IGF1, IGF2, INSR	down
GO:0048870~cell motility	0.0506934	YWHAZ, SPG7, STON1, PDIA3, MYO7A, CHMP7, TGFB3, AKAP12, AP3S2, RER1, PEX5, CSPG5, AP2B1, APP, AP3M2, GBF1, AP3M1, BCL2, ZFYVE9, VPS35, RAB6B, SLC25A27, NEFL, HAP1, GOLGA3, KIF13B, KIF3B, GIMAP5, TAOK2, TINAGL1, AP2A2, TOM1L1, ARF1, UCP3, ARRB1, RAB35, BAX, RAB14, SPTBN1, AKAP6, SYTL2, SH3D19, MYH14, DST, F2R	down
GO:0051674~localization of cell	0.0507017	PLAT, ACVRL1, FLT1, PDGFB, TAOK2, DRD2, FOXJ1, ITGA1, PEX5, CX3CL1, LAMA1, TNS3, PTK2, DAB1, ITGA6, CD34, LAMA5, BAX, PDGFRB, NOS3, LHX6, SCNN1B, PPAP2A, NR2F2	down
GO:0050804~regulation of synaptic transmission	0.0507017	PLAT, ACVRL1, FLT1, PDGFB, TAOK2, DRD2, FOXJ1, ITGA1, PEX5, CX3CL1, LAMA1, TNS3, PTK2, DAB1, ITGA6, CD34, LAMA5, BAX, PDGFRB, NOS3, LHX6, SCNN1B, PPAP2A, NR2F2	down
GO:0051240~positive regulation of multicellular organismal process	0.0511323	PLAT, SNCG, PPFIA3, LZTS1, DRD2, EDN1, OXTR, NLGN3, CSPG5, GRIN2C, AGT, PSEN2, CHRNB2	down
GO:0048812~neuron projection morphogenesis	0.0517754	GIMAP5, DRD2, EDN1, TGFB3, OXTR, PEX5, IGF2, CD40, GHRHR, PLG, INS, AGT, BAX, BCL2, PSEN2, ADRA1B, TBXA2R, NOS3, CHRNB2, SLC22A5, F2R	down
GO:0030855~epithelial cell differentiation	0.0527123	LPPR4, PTPRM, DRD2, CLU, ITGA1, CELSR2, NOTCH1, PTK2, APP, LAMB2, SEMA4F, ANK3, BCL2, CHRNB2, RTN4RL2, SPON2, NEFL, DST	down
GO:0007049~cell cycle	0.0535205	COL18A1, LCE2C, JAG1, CDSN, LAMA1, AGPAT6, LAMA5, LCE1F, AGT, NOTCH4, MADCAM1, NR2F2, UPK2	down
GO:0000278~mitotic cell cycle	1.25048e-08	PRC1, DBF4, DTYMK, KNTC1, PKMYT1, PTTG2, AURKA, PTTG1, TGFB1, RCBTB1, CDCA8, CDKN2C, OIP5, INCENP, CDCA2, H2AFX, CCNA2, CDCA5, ASPM, CDCA3, RAN, SGOL1, SKP2, ESPL1, PPP1CC, PA2G4, UHRF1, MAD2L1, MAPK6, SPAG5, ZWINT, C14ORF106, PSMA3, TBRG1, MAPK7, AKAP8, MAD2L2, MCTS1, UBA52, SEPT9, CCDC99, NEK2, CHEK1, PSMB3, MNS1, UBE2D1, HELLS, CKAP2, CDC20, RAD54L, SEPT11, SUV39H2, NOLC1, PSMC4, PLK1, PSMC2, …	up
GO:0000087~M phase of mitotic cell cycle	9.25991e-09	KIF23, E2F1, PRC1, DBF4, KNTC1, PKMYT1, PTTG2, AURKA, PTTG1, GTSE1, KIF2C, CCNE1, CDCA8, CDKN2C, OIP5, INCENP, CDCA2, USP16, CDCA5, CCNA2, ASPM, PSMD8, CDCA3, VCPIP1, CDC6, CCNK, KIF11, RAN, SGOL1, KIF15, TPX2, SKP2, NUSAP1, ESPL1, CDK4, UBE2C, MAD2L1, SPAG5, ZWINT, C14ORF106, PSMA3, BUB1B, AKAP8, MAD2L2, KPNA2, UBA52, CCDC99, NEK2, CHEK1, CEP55, PSMB3, BUB1, PAFAH1B1, UBE2D1, HELLS, BUB3, TXNL4B…	up
GO:0022403~cell cycle phase	9.67687e-07	KIF23, KNTC1, PKMYT1, PTTG2, AURKA, PTTG1, KIF2C, CDCA8, OIP5, INCENP, CDCA2, USP16, CDCA5, CCNA2, ASPM, CDCA3, VCPIP1, CDC6, CCNK, KIF11, RAN, SGOL1, KIF15, TPX2, NUSAP1, ESPL1, UBE2C, MAD2L1, SPAG5, ZWINT, C14ORF106, BUB1B, AKAP8, MAD2L2, CCDC99, NEK2, CEP55, BUB1, PAFAH1B1, BUB3, HELLS, TXNL4B, CENPF, BIRC5, CENPE, CDC20, CDC25C, SMC4, CCNB1, MPHOSPH9, CCNB2, NOLC1, PLK1, SETD8, SMC1A	up
GO:0022402~cell cycle process	9.90265e-06	KIF23, E2F1, PRC1, DBF4, KNTC1, MLH1, PKMYT1, PTTG2, AURKA, PTTG1, GTSE1, KIF2C, CCNE1, CDCA8, CDKN2C, OIP5, INCENP, CDCA2, H2AFX, USP16, CDCA5, CCNA2, ASPM, CDCA3, VCPIP1, CDC6, CCNK, KIF11, RAN, SGOL1, KIF15, TPX2, SKP2, NUSAP1, ESPL1, CDK4, UBE2C, MAD2L1, SPAG5, FANCD2, ZWINT, C14ORF106, BUB1B, AKAP8, MAD2L2, KPNA2, CCDC99, NEK2, CHEK1, CEP55, ZNF655, BUB1, MNS1, PAFAH1B1, HELLS, BUB3, TXNL4B,…	up
GO:0000280~nuclear division	0.000235689	KIF23, E2F1, PRC1, DBF4, KNTC1, MLH1, PKMYT1, AURKA, PTTG2, PTTG1, GTSE1, TGFB1, KIF2C, CCNE1, CDCA8, CDKN2C, OIP5, INCENP, CDCA2, H2AFX, USP16, CDCA5, CCNA2, ASPM, PSMD8, CDCA3, VCPIP1, CDC6, CCNK, KIF11, RAN, SGOL1, KIF15, TPX2, SKP2, NUSAP1, ESPL1, CDK4, UBE2C, JMY, PA2G4, MAD2L1, SPAG5, FANCD2, ZWINT, C14ORF106, PSMA3, TBRG1, BUB1B, AKAP8, MDM4, MAD2L2, KPNA2, UBA52, CCDC99, NEK2, CHEK1, CEP5…	up
GO:0007067~mitosis	0.000238094	KIF23, KNTC1, PKMYT1, PTTG2, AURKA, PTTG1, KIF2C, CDCA8, OIP5, INCENP, CDCA2, USP16, CCNA2, CDCA5, ASPM, CDCA3, VCPIP1, CDC6, CCNK, KIF11, RAN, SGOL1, KIF15, TPX2, NUSAP1, ESPL1, UBE2C, MAD2L1, SPAG5, ZWINT, C14ORF106, BUB1B, AKAP8, MAD2L2, CCDC99, NEK2, CEP55, BUB1, PAFAH1B1, BUB3, HELLS, TXNL4B, CENPF, BIRC5, CENPE, CDC20, CDC25C, SMC4, CCNB1, CCNB2, NOLC1, PLK1, SETD8, SMC1A	up
GO:0048285~organelle fission	0.000238094	KIF23, KNTC1, PKMYT1, PTTG2, AURKA, PTTG1, KIF2C, CDCA8, OIP5, INCENP, CDCA2, USP16, CCNA2, CDCA5, ASPM, CDCA3, VCPIP1, CDC6, CCNK, KIF11, RAN, SGOL1, KIF15, TPX2, NUSAP1, ESPL1, UBE2C, MAD2L1, SPAG5, ZWINT, C14ORF106, BUB1B, AKAP8, MAD2L2, CCDC99, NEK2, CEP55, BUB1, PAFAH1B1, BUB3, HELLS, TXNL4B, CENPF, BIRC5, CENPE, CDC20, CDC25C, SMC4, CCNB1, CCNB2, NOLC1, PLK1, SETD8, SMC1A	up
GO:0065004~protein-DNA complex assembly	0.000282438	KIF23, KNTC1, PKMYT1, PTTG2, AURKA, PTTG1, KIF2C, CDCA8, OIP5, INCENP, CDCA2, USP16, CCNA2, CDCA5, ASPM, CDCA3, VCPIP1, CDC6, CCNK, KIF11, OPA1, RAN, SGOL1, KIF15, TPX2, NUSAP1, ESPL1, UBE2C, MAD2L1, SPAG5, ZWINT, C14ORF106, BUB1B, AKAP8, MAD2L2, CCDC99, NEK2, CEP55, BUB1, PAFAH1B1, BUB3, HELLS, TXNL4B, CENPF, BIRC5, CENPE, CDC20, CDC25C, SMC4, CCNB1, CCNB2, NOLC1, PLK1, SETD8, SMC1A	up
GO:0000279~M phase	0.00162941	HIST2H2AA3, HMGB2, HIST2H2AA4, HIST1H2AG, HP1BP3, HIST1H2AD, HIST1H2BO, HIST2H2AB, HIST1H2BM, H2BFS, HIST1H2BN, HIST1H4A, HIST1H2BK, HIST1H2BL, HIST2H2AC, HIST1H2BJ, H2AFZ, HIST3H2A, H2AFX, HIST3H2BB, ASF1B, HELLS, HIST1H2BB, HIST1H2BC, HIST1H1E, HIST1H2BD, HIST1H1D, HIST1H1C, HIST1H2BE, HIST1H2BF, HIST1H2BG, HIST1H2BH, CENPF, CENPE, HIST2H2BE, HIST1H2AH, HIST1H2AK, HIST1H3D, HIST1H2AJ, HIST1H2AM…	up
GO:0006323~DNA packaging	0.000236739	KIF23, PRC1, KNTC1, MLH1, PKMYT1, PTTG2, AURKA, PTTG1, KIF2C, CDCA8, OIP5, INCENP, CDCA2, H2AFX, USP16, CDCA5, CCNA2, ASPM, CDCA3, VCPIP1, CDC6, CCNK, KIF11, RAN, SGOL1, KIF15, TPX2, NUSAP1, ESPL1, UBE2C, MAD2L1, FANCD2, SPAG5, ZWINT, C14ORF106, BUB1B, AKAP8, MAD2L2, KPNA2, CCDC99, NEK2, CHEK1, CEP55, BUB1, MNS1, PAFAH1B1, HELLS, BUB3, TXNL4B, CENPF, CDC20, BIRC5, CENPE, CDC25C, RAD54L, SUV39H2, …	up
GO:0031497~chromatin assembly	0.0182394	HIST2H2AA3, HMGB2, HIST2H2AA4, HIST1H2AG, HP1BP3, HIST1H2AD, HIST1H2BO, HIST2H2AB, HIST1H2BM, H2BFS, HIST1H2BN, HIST1H4A, HIST1H2BK, HIST1H2BL, HIST2H2AC, HIST1H2BJ, SEP15, H2AFZ, H2AFX, HIST3H2A, HIST3H2BB, ASF1B, CDCA5, HELLS, HIST1H2BB, HIST1H2BC, HIST1H1E, HIST1H2BD, HIST1H1D, HIST1H1C, HIST1H2BE, HIST1H2BF, HIST1H2BG, HIST1H2BH, NUSAP1, SMC4, HIST2H2BE, HIST1H2AH, HIST1H2AK, HIST1H3D, HIST1H…	up
GO:0006334~nucleosome assembly	0.037228	HIST2H2AA3, HMGB2, HIST2H2AA4, HIST1H2AG, HP1BP3, HIST1H2AD, HIST1H2BO, HIST2H2AB, HIST1H2BM, H2BFS, HIST1H2BN, HIST1H4A, HIST1H2BK, HIST1H2BL, HIST2H2AC, HIST1H2BJ, H2AFZ, HIST3H2A, H2AFX, HIST3H2BB, ASF1B, HELLS, HIST1H2BB, HIST1H2BC, HIST1H1E, HIST1H2BD, HIST1H1D, HIST1H1C, HIST1H2BE, HIST1H2BF, HIST1H2BG, HIST1H2BH, HIST2H2BE, HIST1H2AH, HIST1H2AK, HIST1H3D, HIST1H2AJ, HIST1H2AM, CHAF1A, CHAF…	up
GO:0034728~nucleosome organization	0.120516	HIST2H2AA3, HMGB2, HIST2H2AA4, HIST1H2AG, HP1BP3, HIST1H2AD, HIST1H2BO, HIST2H2AB, HIST1H2BM, H2BFS, HIST1H2BN, HIST1H4A, HIST1H2BK, HIST1H2BL, HIST2H2AC, HIST1H2BJ, H2AFZ, HIST3H2A, H2AFX, HIST3H2BB, ASF1B, HIST1H2BB, HIST1H2BC, HIST1H1E, HIST1H2BD, HIST1H1D, HIST1H1C, HIST1H2BE, HIST1H2BF, HIST1H2BG, HIST1H2BH, HIST2H2BE, HIST1H2AH, HIST1H2AK, HIST1H3D, HIST1H2AJ, HIST1H2AM, CHAF1A, CHAF1B	up
GO:0051301~cell division	0.0336132	HIST2H2AA3, HMGB2, HIST2H2AA4, HIST1H2AG, HP1BP3, HIST1H2AD, HIST1H2BO, HIST2H2AB, HIST1H2BM, H2BFS, HIST1H2BN, HIST1H4A, HIST1H2BK, HIST1H2BL, HIST2H2AC, HIST1H2BJ, H2AFZ, HIST3H2A, H2AFX, HIST3H2BB, ASF1B, HIST1H2BB, HIST1H2BC, HIST1H1E, HIST1H2BD, HIST1H1D, NFE2, HIST1H1C, HIST1H2BE, HIST1H2BF, HIST1H2BG, HIST1H2BH, HIST2H2BE, HIST1H2AH, HIST1H2AK, HIST1H3D, HIST1H2AJ, HIST1H2AM, CHAF1A, CHAF1B	up
GO:0051276~chromosome organization	0.377855	CCNT2, KIF23, PRC1, KNTC1, PTTG2, PTTG1, CCNE1, CDCA8, OIP5, INCENP, CDCA2, USP16, CCNA2, CDCA5, ASPM, CDCA3, CDC6, CCNK, KIF11, ROCK1, RAN, SGOL1, NUSAP1, ESPL1, CDK7, PPP1CC, UBE2C, CDK4, MAD2L1, SPAG5, ZWINT, C14ORF106, BUB1B, MAD2L2, SEPT9, CKS1B, NEK2, CEP55, NR2C2, CDC40, BUB1, PAFAH1B1, HELLS, CENPO, CENPF, BIRC5, CENPE, CDC20, CDC25C, SEPT11, CENPH, SMC4, CCNB1, CCNB2, PLK1, CKS2, SETD8, …	up
GO:0006333~chromatin assembly or disassembly	0.43812	ENY2, HIST2H2AA3, HIST2H2AA4, HMGN2, HP1BP3, EZH2, PTTG2, PTTG1, RCBTB1, HIST1H2BO, HIST2H2AB, HIST1H2BM, CDCA8, HIST1H2BN, H2BFS, HIST1H2BK, HIST1H2BL, HIST2H2AC, HIST1H2BJ, SMARCD1, SEP15, H2AFZ, H2AFX, HIST3H2A, HIST3H2BB, USP16, CDCA5, HIST1H1E, HIST1H1D, HIST1H1C, NUSAP1, ESPL1, C20ORF20, CHRAC1, TAF10, MAD2L1, FANCD2, HIST2H2BE, ZWINT, AKAP8, ING3, HMGB2, CCDC99, ING2, HIST1H2AG, NEK2, HIST…	up
GO:0034622~cellular macromolecular complex assembly	2.09416	HIST2H2AA3, HMGB2, HIST2H2AA4, HIST1H2AG, HP1BP3, HIST1H2AD, HIST1H2BO, HIST2H2AB, HIST1H2BM, H2BFS, HIST1H2BN, HIST1H4A, HIST1H2BK, HIST1H2BL, HIST2H2AC, HIST1H2BJ, H2AFZ, H2AFX, HIST3H2A, HIST3H2BB, ASF1B, HELLS, HIST1H2BB, HIST1H2BC, HIST1H1E, HIST1H2BD, NFE2, HIST1H1D, HIST1H1C, HIST1H2BE, HIST1H2BF, HIST1H2BG, HIST1H2BH, SUV39H2, HIST2H2BE, HIST1H2AH, HIST1H2AK, HIST1H3D, HIST1H2AJ, HIST1H2A…	up
GO:0034621~cellular macromolecular complex subunit organization	248.072	HIST2H2AA3, HIST2H2AA4, HP1BP3, SNRPD3, SNRPD1, MLH1, TGFB1, HIST1H2BO, SFRS6, HIST2H2AB, HIST1H2BM, HIST1H2BN, H2BFS, NDUFS4, HIST1H2BK, HIST1H2BL, HIST2H2AC, HIST1H2BJ, H2AFZ, H2AFX, HIST3H2A, DDX20, HIST3H2BB, ATPAF2, HIST1H1E, HIST1H1D, HIST1H1C, TMEM70, MBD2, HIST2H2BE, SNRPB, SNRPC, SNRPE, SNRPG, HMGB2, HIST1H2AG, HIST1H2AD, FKBP1A, TFAM, CSE1L, HIST1H4A, USP39, HSPA4, PEX13, ASF1B, HELLS, …	up
GO:0043933~macromolecular complex subunit organization	71.335	HIST2H2AA3, HIST2H2AA4, HP1BP3, SNRPD3, SNRPD1, MLH1, TGFB1, HIST1H2BO, SFRS6, HIST2H2AB, KIF2C, HIST1H2BM, HIST1H2BN, H2BFS, NDUFS4, HIST1H2BK, HIST1H2BL, HIST2H2AC, HIST1H2BJ, H2AFZ, H2AFX, HIST3H2A, DDX20, HIST3H2BB, ATPAF2, HIST1H1E, HIST1H1D, HIST1H1C, TMEM70, MBD2, HIST2H2BE, SNRPB, SNRPC, SNRPE, SNRPG, HMGB2, HIST1H2AG, HIST1H2AD, FKBP1A, TFAM, CSE1L, HIST1H4A, USP39, HSPA4, PEX13, ASF1B, …	up
GO:0065003~macromolecular complex assembly	11703.4	HIST2H2AA3, HIST2H2AA4, E2F3, HP1BP3, SNRPD3, KNTC1, SNRPD1, MLH1, TGFB1, HIST1H2BO, SFRS6, HIST2H2AB, KIF2C, HIST1H2BM, NOD2, NDUFS4, HIST1H2BN, H2BFS, HIST1H2BK, HIST1H2BL, HIST2H2AC, HIST1H2BJ, GOPC, H2AFZ, H2AFX, HIST3H2A, CAT, DDX20, HIST3H2BB, USP16, APOM, HIST1H1E, ATPAF2, HIST1H1D, PCBD2, HIST1H1C, LOC646626, TMEM70, CDK7, MBD2, SPAG9, TAF10, HIST2H2BE, RRM2, SNRPB, SNRPC, MDM4, SNRPE, SE…	up
GO:0016071~mRNA metabolic process	16972	HIST2H2AA3, HIST2H2AA4, E2F3, HP1BP3, SNRPD3, KNTC1, SNRPD1, MLH1, TGFB1, HIST1H2BO, SFRS6, HIST2H2AB, HIST1H2BM, NOD2, NDUFS4, HIST1H2BN, H2BFS, HIST1H2BK, HIST1H2BL, HIST2H2AC, HIST1H2BJ, GOPC, H2AFZ, H2AFX, HIST3H2A, CAT, DDX20, HIST3H2BB, USP16, APOM, HIST1H1E, ATPAF2, HIST1H1D, PCBD2, HIST1H1C, LOC646626, TMEM70, CDK7, MBD2, SPAG9, TAF10, HIST2H2BE, RRM2, SNRPB, SNRPC, MDM4, SNRPE, SEPT9, SN…	up
GO:0006325~chromatin organization	41156.2	EIF2C2, RNMT, SNRPD3, SNRPD1, MLH1, SYNCRIP, SFRS6, SFRS7, DNAJB11, WIBG, DNAJC8, U2AF1, LSM3, DDX20, ZCCHC8, SNRPA1, SF3B14, MAGOH, SRPK1, SFRS2, PAPD4, SNRPB, CPSF6, SNRPA, SNRPC, SNRPE, EIF2C4, SNRPG, PPP4R2, NHP2L1, POLR2J, SNRPB2, POLR2D, SLC11A1, SF3B1, CDC40, NUDT21, USP39, DHX15, SFRS11, RBM25, PPWD1, BCAS2, TXNL4B, CEBPG, SMG1, SNW1, PRPF18, LOC644422, SLBP, PPIH, LSM11, POP4, SMC1A, ADAR	up
GO:0006397~mRNA processing	92804.4	ENY2, HIST2H2AA3, HIST2H2AA4, HMGN2, HP1BP3, EZH2, RCBTB1, HIST1H2BO, HIST2H2AB, HIST1H2BM, HIST1H2BN, H2BFS, HIST1H2BK, HIST1H2BL, HIST2H2AC, SMARCD1, HIST1H2BJ, SEP15, H2AFZ, HIST3H2A, H2AFX, HIST3H2BB, USP16, HIST1H1E, HIST1H1D, HIST1H1C, C20ORF20, CHRAC1, TAF10, HIST2H2BE, ING3, HMGB2, ING2, HIST1H2AG, HIST1H2AD, HIST1H4A, ACTL6A, ASF1B, HELLS, HIST1H2BB, HIST1H2BC, NFE2, HIST1H2BD, HIST1H2BE…	up
GO:0007059~chromosome segregation	256816	EIF2C2, RNMT, SNRPD3, SNRPD1, SYNCRIP, MLH1, SFRS6, SFRS7, DNAJC8, U2AF1, LSM3, DDX20, ZCCHC8, SNRPA1, SF3B14, MAGOH, SRPK1, SFRS2, PAPD4, SNRPB, CPSF6, SNRPA, SNRPC, SNRPE, SNRPG, PPP4R2, NHP2L1, POLR2J, SNRPB2, POLR2D, SF3B1, CDC40, NUDT21, USP39, DHX15, RBM25, PPWD1, SFRS11, BCAS2, TXNL4B, SNW1, PRPF18, LOC644422, SLBP, PPIH, LSM11, POP4, SMC1A, ADAR	up
GO:0008380~RNA splicing	946431	CENPO, CCDC99, NEK2, SGOL1, MLH1, CENPF, NUSAP1, ESPL1, PTTG2, CENPE, BIRC5, PTTG1, SRPK1, SMC4, CENPH, MAD2L1, PSEN1, ZWINT, INCENP, AKAP8, SMC1A, CDCA5, BUB3	up
GO:0006396~RNA processing	5.57605e+07	PPP4R2, NHP2L1, POLR2J, SNRPD3, SNRPB2, SNRPD1, SYNCRIP, POLR2D, SFRS6, SF3B1, SFRS7, USP39, DNAJC8, NUDT21, CDC40, DHX15, U2AF1, LSM3, DDX20, SFRS11, PPWD1, RBM25, ZCCHC8, BCAS2, TXNL4B, SNRPA1, SF3B14, MAGOH, SNW1, PRPF18, LOC644422, SRPK1, SFRS2, PPIH, PPIG, SNRPB, SNRPA, LSM11, SNRPC, SMC1A, SNRPE, PDCD7, SNRPG	up
GO:0000375~RNA splicing, via transesterification reactions	3.34572e+07	EIF2C2, RNMT, RBM3, SNRPD3, RG9MTD1, SNRPD1, MLH1, SYNCRIP, SFRS6, SFRS7, WDR36, DNAJC8, U2AF1, LSM3, DDX20, ZCCHC6, ZCCHC8, SNRPA1, EXOSC8, SF3B14, MAGOH, SRPK1, SFRS2, PA2G4, PAPD4, SNRPB, SNRPA, CPSF6, SNRPC, SNRPE, SNRPG, PPP4R2, NHP2L1, POLR2J, SNRPB2, POLR2D, PUS7, SF3B1, UTP11L, RPS28, USP39, CDC40, NUDT21, PRKRA, DHX15, PPWD1, SFRS11, RBM25, BCAS2, TXNL4B, SNW1, PRPF18, LOC644422, SLBP, P…	up
GO:0000398~nuclear mRNA splicing, via spliceosome	3.56993e+07	NHP2L1, POLR2J, SNRPD3, SNRPB2, SNRPD1, POLR2D, SFRS6, SF3B1, SFRS7, NUDT21, CDC40, DNAJC8, USP39, U2AF1, DDX20, SFRS11, RBM25, SNRPA1, SF3B14, MAGOH, SNW1, LOC644422, SFRS2, SNRPB, SNRPA, SNRPC, SMC1A, SNRPE, SNRPG	up
GO:0000377~RNA splicing, via transesterification reactions with bulged adenosine as nucleophile	3.56993e+07	NHP2L1, POLR2J, SNRPD3, SNRPB2, SNRPD1, POLR2D, SFRS6, SF3B1, SFRS7, NUDT21, CDC40, DNAJC8, USP39, U2AF1, DDX20, SFRS11, RBM25, SNRPA1, SF3B14, MAGOH, SNW1, LOC644422, SFRS2, SNRPB, SNRPA, SNRPC, SMC1A, SNRPE, SNRPG	up
GO:0051726~regulation of cell cycle	3.56993e+07	NHP2L1, POLR2J, SNRPD3, SNRPB2, SNRPD1, POLR2D, SFRS6, SF3B1, SFRS7, NUDT21, CDC40, DNAJC8, USP39, U2AF1, DDX20, SFRS11, RBM25, SNRPA1, SF3B14, MAGOH, SNW1, LOC644422, SFRS2, SNRPB, SNRPA, SNRPC, SMC1A, SNRPE, SNRPG	up
GO:0000075~cell cycle checkpoint	1.56938e+09	E2F1, CCNT2, CKS1B, NEK2, CEP76, KNTC1, PKMYT1, CHEK1, ZNF655, PTEN, GTSE1, TGFB1, CDT1, CDKN2C, BUB1, IL1B, H2AFX, CCNA2, BUB3, CDC6, CCNK, MSH2, GMNN, SKP2, CENPF, NUSAP1, BIRC5, CENPE, ESPL1, CDK7, CDKN3, CDC25C, UBE2C, CDK4, CCNB1, MAD2L1, ID2, MAPK14, ZWINT, CKS2, BUB1B, MAD2L2, SMC1A	up
GO:0000070~mitotic sister chromatid segregation	2.55679e+08	CDC6, MSH2, KNTC1, CENPF, CHEK1, CENPE, BIRC5, GTSE1, TGFB1, CDT1, MAD2L1, MAPK14, ZWINT, BUB1, BUB1B, H2AFX, MAD2L2, SMC1A, CCNA2, BUB3	up
GO:0006259~DNA metabolic process	1.65559e+10	CCDC99, MAD2L1, NEK2, ZWINT, NUSAP1, CENPE, ESPL1, AKAP8, SMC1A, CDCA5, BUB3, SMC4	up
GO:0000819~sister chromatid segregation	1.92754e+10	XRCC4, DBF4, MLH1, PTTG2, C16ORF75, PTTG1, CDT1, FANCM, H2AFX, FANCB, CDC6, NUDT1, RAN, USP1, CDK7, RNASEH2A, XRCC6BP1, JMY, MCM6, RFC5, RECQL, UHRF1, RFC4, FANCD2, RRM2, TBRG1, KPNA2, HMGB2, CHEK1, POLA2, RPA3, TFAM, TYMS, POLE3, ORC6L, POLQ, HELLS, GINS2, MSH2, SMC5, SMG1, CENPF, TSN, CDC25C, RAD54L, C1ORF124, SOD2, TDP1, ENDOG, TDG, PCNA, SMC1A, ABL1, CHAF1A, CHAF1B	up
GO:0007051~spindle organization	2.24318e+09	CCDC99, MAD2L1, NEK2, ZWINT, NUSAP1, CENPE, ESPL1, AKAP8, SMC1A, CDCA5, BUB3, SMC4	up
GO:0007093~mitotic cell cycle checkpoint	2.78957e+10	KIF23, KIF11, PRC1, RAN, MLH1, AURKA, ESPL1, UBE2C, SPAG5, ZWINT, CKS2, BUB1B, SMC1A	up
GO:0051325~interphase	1.12455e+11	MAD2L1, ZWINT, KNTC1, BUB1, BUB1B, CENPF, CENPE, MAD2L2, CCNA2, GTSE1, BUB3, TGFB1	up
GO:0007346~regulation of mitotic cell cycle	1.17493e+11	E2F1, CDC6, DBF4, SKP2, CENPF, CHEK1, BIRC5, ZNF655, CDC25C, CDKN3, CDK4, GTSE1, CCNB1, CCNE1, CDKN2C, ABL1, KPNA2, CDCA5, DNM2	up
GO:0051248~negative regulation of protein metabolic process	1.87105e+11	CDC6, NEK2, KNTC1, CENPF, NUSAP1, PKMYT1, ESPL1, CENPE, BIRC5, ZNF655, UBE2C, CDC25C, TGFB1, GTSE1, CDT1, MAD2L1, ZWINT, BUB1, BUB1B, IL1B, MAD2L2, CCNA2, BUB3	up
GO:0051340~regulation of ligase activity	2.09923e+10	EIF2C2, FKBP1A, TGFB1, EIF4EBP1, TIA1, PSMB3, UBE2D1, APOM, BUB3, PSMD8, PRG3, CDC20, ANKHD1, UBE2C, YWHAE, EIF2B1, MAD2L1, PSEN1, PSMC4, PSMC2, PSMA3, BUB1B, MDM4, UBA52, SRP9, EIF2C4	up
GO:0006281~DNA repair	2.15447e+10	XRCC4, CDC20, UBE2C, FEM1B, CCNB1, MAD2L1, PSMC4, PLK1, PSMC2, PSMB3, PSMA3, BUB1B, UBE2D1, PSMD8, BUB3, UBA52	up
GO:0051640~organelle localization	2.19147e+11	XRCC4, HMGB2, MLH1, CHEK1, PTTG2, PTTG1, RPA3, FANCM, TYMS, H2AFX, POLQ, FANCB, NUDT1, MSH2, USP1, SMC5, SMG1, CDK7, C1ORF124, RAD54L, XRCC6BP1, SOD2, JMY, RFC5, RECQL, UHRF1, RFC4, FANCD2, TDP1, PCNA, TDG, ABL1, SMC1A, CHAF1A, CHAF1B	up
GO:0051329~interphase of mitotic cell cycle	2.62097e+09	CCDC99, NIN, MLH1, NUSAP1, CENPF, CENPE, BIRC5, ESPL1, UXT, PSEN1, PEX13, PAFAH1B1, CDCA5, YKT6, COPE, ASPM, RAB27A	up
GO:0032269~negative regulation of cellular protein metabolic process	2.99429e+10	E2F1, CDC6, DBF4, SKP2, CENPF, CHEK1, BIRC5, CDC25C, CDKN3, CDK4, GTSE1, CCNB1, CCNE1, CDKN2C, ABL1, KPNA2, CDCA5, DNM2	up
GO:0009057~macromolecule catabolic process	3.19272e+10	EIF2C2, FKBP1A, TGFB1, EIF4EBP1, TIA1, PSMB3, UBE2D1, APOM, BUB3, PSMD8, PRG3, CDC20, ANKHD1, UBE2C, YWHAE, EIF2B1, MAD2L1, PSEN1, PSMC4, PSMC2, PSMA3, BUB1B, UBA52, SRP9, EIF2C4	up
GO:0044265~cellular macromolecule catabolic process	4.16931e+10	MLH1, TGFB1, WIBG, RABGEF1, FBXL12, YOD1, ITCH, USP16, PSMD8, CDCA3, ADAM9, VCPIP1, MAGOH, USP1, SKP2, UBE2J1, CDK7, RNASEH2A, UBE2C, CLPX, RFWD2, UHRF1, MAD2L1, PSEN1, PSMA3, ASB1, BUB1B, UBE2W, SIAH1, PIAS2, UCHL3, SIAH2, UBE2S, ASB7, UBA52, UBE2T, EIF2C4, DERL2, USP3, FKBP1A, CBLL1, FEM1B, RPA3, NGLY1, ARIH1, UBE2D3, UBE2D2, UFM1, PSMB3, USP39, TRAF7, PPIL5, UBE2D1, FBXO9, BUB3, RNASE2, SMG1, …	up
GO:0051438~regulation of ubiquitin-protein ligase activity	4.8257e+11	MLH1, WIBG, RABGEF1, FBXL12, YOD1, ITCH, USP16, PSMD8, CDCA3, ADAM9, VCPIP1, MAGOH, USP1, SKP2, UBE2J1, CDK7, RNASEH2A, UBE2C, CLPX, RFWD2, UHRF1, MAD2L1, PSEN1, PSMA3, ASB1, BUB1B, UBE2W, SIAH1, PIAS2, UCHL3, SIAH2, UBE2S, ASB7, UBA52, UBE2T, EIF2C4, DERL2, USP3, CBLL1, FEM1B, RPA3, ARIH1, UBE2D3, UBE2D2, UFM1, PSMB3, USP39, TRAF7, PPIL5, UBE2D1, FBXO9, BUB3, RNASE2, SMG1, CDC20, MALT1, FEM1C, C…	up
GO:0010608~posttranscriptional regulation of gene expression	5.78073e+10	CDC20, UBE2C, FEM1B, CCNB1, MAD2L1, PSMC4, PLK1, PSMC2, PSMB3, PSMA3, BUB1B, UBE2D1, PSMD8, BUB3, UBA52	up
GO:0051656~establishment of organelle localization	6.00316e+11	EIF2C2, NAPG, IMPACT, RBM3, SYNCRIP, EIF5A, AURKA, PTEN, SLC11A1, EIF4EBP1, WIBG, MTPN, TIA1, PRKRA, PRG3, MAGOH, IREB2, ANKHD1, CDK4, EIF2B1, PA2G4, EIF4A2, TBRG1, MDM4, PPP1R15B, SRP9, EIF2C4	up
GO:0031396~regulation of protein ubiquitination	6.26291e+10	CCDC99, MLH1, NUSAP1, CENPF, CENPE, BIRC5, ESPL1, UXT, PSEN1, PAFAH1B1, YKT6, CDCA5, COPE, RAB27A	up
GO:0006260~DNA replication	7.50809e+10	LOC646626, FKBP1A, CDC20, UBE2C, FEM1B, CCNB1, MAD2L1, PSMC4, PLK1, PSMC2, PSMB3, PSMA3, BUB1B, UBE2D1, UBA52, PSMD8, BUB3	up
GO:0051439~regulation of ubiquitin-protein ligase activity during mitotic cell cycle	7.7002e+09	HMGB2, DBF4, C16ORF75, CHEK1, POLA2, CDT1, RPA3, TFAM, TYMS, POLE3, ORC6L, POLQ, CDC6, GINS2, CENPF, RNASEH2A, CDC25C, MCM6, RFC5, RFC4, RRM2, TBRG1, PCNA, CHAF1A, CHAF1B	up
GO:0007017~microtubule-based process	8.53123e+10	CDC20, UBE2C, CCNB1, MAD2L1, PSMC4, PLK1, PSMC2, PSMB3, PSMA3, BUB1B, UBE2D1, BUB3, PSMD8, UBA52	up
GO:0006974~response to DNA damage stimulus	8.69954e+10	KIF23, CCDC99, KIF4A, PRC1, NEK2, MLH1, AURKA, GTSE1, KIF2C, DYNLL2, PEX13, PAFAH1B1, KIF11, OPA1, RAN, KIF15, PSRC1, NUSAP1, CENPE, ESPL1, DOCK7, UBE2C, UXT, SPAG5, ZWINT, CKS2, BUB1B, SMC1A, KPNA2, KIF20A	up
GO:0000226~microtubule cytoskeleton organization	1.0026e+12	XRCC4, HMGB2, MLH1, CHEK1, PTTG2, PTTG1, GTSE1, RPA3, FANCM, TYMS, H2AFX, POLQ, CCNA2, FANCB, NUDT1, MSH2, USP1, SMC5, SMG1, CDK7, C1ORF124, RAD54L, XRCC6BP1, JMY, SOD2, RFC5, RECQL, UHRF1, RFC4, PSEN1, FANCD2, MAPK14, TDP1, TDG, PCNA, ABL1, SMC1A, CHAF1A, MCTS1, CHAF1B	up
GO:0000079~regulation of cyclin-dependent protein kinase activity	1.07462e+12	KIF23, CCDC99, KIF11, PRC1, RAN, NEK2, PSRC1, MLH1, NUSAP1, DOCK7, ESPL1, AURKA, UBE2C, UXT, KIF2C, SPAG5, ZWINT, CKS2, BUB1B, PAFAH1B1, SMC1A	up
GO:0010564~regulation of cell cycle process	1.09337e+12	CCNT2, CKS1B, CDC6, CCNK, CDKN2C, CKS2, PKMYT1, CHEK1, CDK7, CDKN3, CDC25C, PTEN	up
GO:0031145~anaphase-promoting complex-dependent proteasomal ubiquitin-dependent protein catabolic process	1.11805e+12	NEK2, CEP76, KNTC1, CENPF, NUSAP1, PKMYT1, ESPL1, CENPE, BIRC5, UBE2C, CDC25C, TGFB1, GTSE1, CDT1, MAD2L1, BUB1, IL1B, MAD2L2	up
GO:0008283~cell proliferation	1.46147e+11	CDC20, UBE2C, CCNB1, MAD2L1, PSMC4, PSMC2, PSMB3, PSMA3, BUB1B, UBE2D1, BUB3, PSMD8, UBA52	up
GO:0043065~positive regulation of apoptosis	1.5462e+12	CXCL1, E2F1, CKS1B, TSPO, ELF4, DTYMK, FKBP1A, PTEN, NR2C2, TGFB1, KIF2C, SLC11A1, CSE1L, CKLF, BUB1, PAFAH1B1, IFRD2, IMPDH1, BUB3, ASPM, HELLS, CREBBP, KIF15, SRA1, TPX2, SKP2, CENPF, RAF1, MALT1, CDK7, MXD1, CDC25C, UHRF1, PA2G4, UCN2, PSEN1, PLK1, TXN, CKS2, PCNA, BUB1B, MDM4, CD79A	up
GO:0032268~regulation of cellular protein metabolic process	2.29597e+12	ITGB3BP, BID, ING3, GPR109B, STK17B, EIF5A, MLH1, FEM1B, PTEN, TGFB1, UTP11L, CD44, SH3GLB1, CDKN2C, TIA1, PRKRA, IL1B, DDX20, FGD3, RAB27A, CFLAR, CEBPB, LOC646626, CEBPG, SKP2, LGALS12, TRIO, BCL2L13, STK4, YWHAE, ECT2, NLRP1, C14ORF153, JMY, PSEN1, TIAL1, EEF1E1, ENDOG, ABL1, PDCD7, UBA52, DNM2	up
GO:0031577~spindle checkpoint	2.47609e+11	EIF2C2, IMPACT, EIF5A, FKBP1A, FEM1B, TGFB1, EIF4EBP1, NOD2, NDUFS4, WIBG, PSMB3, TIA1, MTPN, IL1B, UBE2D1, APOM, PSMD8, BUB3, ADAM9, PRG3, LOC646626, MAGOH, IREB2, DOCK7, CDC20, ANKHD1, UBE2C, CDK4, EIF2B1, YWHAE, CCNB1, HDAC4, PA2G4, MAD2L1, PSMC4, PSEN1, PLK1, PSMC2, EIF4A2, PSMA3, BUB1B, PPP1R15B, SRP9, UBA52, EIF2C4	up
GO:0043068~positive regulation of programmed cell death	2.48608e+12	MAD2L1, BUB1, CENPF, BIRC5, CENPE, MAD2L2	up
GO:0010942~positive regulation of cell death	2.65801e+12	ITGB3BP, BID, ING3, GPR109B, STK17B, EIF5A, MLH1, FEM1B, PTEN, TGFB1, UTP11L, CD44, SH3GLB1, CDKN2C, TIA1, PRKRA, IL1B, DDX20, FGD3, RAB27A, CFLAR, CEBPB, LOC646626, CEBPG, SKP2, LGALS12, TRIO, BCL2L13, STK4, YWHAE, ECT2, NLRP1, C14ORF153, JMY, PSEN1, TIAL1, EEF1E1, ENDOG, ABL1, PDCD7, UBA52, DNM2	up
GO:0010605~negative regulation of macromolecule metabolic process	2.92119e+11	ITGB3BP, BID, ING3, GPR109B, STK17B, EIF5A, MLH1, FEM1B, PTEN, TGFB1, UTP11L, CD44, SH3GLB1, CDKN2C, TIA1, PRKRA, IL1B, DDX20, FGD3, RAB27A, CFLAR, CEBPB, LOC646626, CEBPG, SKP2, LGALS12, TRIO, BCL2L13, STK4, YWHAE, ECT2, NLRP1, C14ORF153, JMY, PSEN1, TIAL1, EEF1E1, ENDOG, ABL1, PDCD7, UBA52, DNM2	up
GO:0051603~proteolysis involved in cellular protein catabolic process	3.6343e+11	E2F1, EIF2C2, RBM3, SPI1, ZNF639, MLH1, TGFB1, CDT1, SAP30, EIF4EBP1, SIN3B, TIA1, DDX20, APOM, PSMD8, CDC6, PRG3, ARID5B, SKP2, ZNF8, MBD2, UBE2C, PURB, PA2G4, MAD2L1, PSEN1, PSMA3, ASB1, BUB1B, MDM4, SRP9, UBA52, EIF2C4, HMGB2, FKBP1A, NR2C1, PSMB3, PRKRA, SKIL, UBE2D1, BUB3, HELLS, CEBPA, IKZF1, MSH2, GMNN, CENPF, CDC20, SNW1, ANKHD1, YWHAE, EIF2B1, HDAC4, PSMC4, ID2, DR1, PSMC2, RNF2, MLX, SE…	up
GO:0006915~apoptosis	3.83886e+11	RABGEF1, FBXL12, ITCH, YOD1, USP16, PSMD8, ADAM9, VCPIP1, CDCA3, USP1, SKP2, UBE2J1, UBE2C, CLPX, RFWD2, UHRF1, MAD2L1, PSEN1, PSMA3, ASB1, BUB1B, UBE2W, PIAS2, UCHL3, SIAH1, SIAH2, UBE2S, UBA52, UBE2T, ASB7, DERL2, USP3, CBLL1, FEM1B, ARIH1, UBE2D3, UBE2D2, UFM1, PSMB3, USP39, TRAF7, PPIL5, UBE2D1, FBXO9, BUB3, MALT1, CDC20, CCNB1, FEM1C, PSMC4, OTUB1, RNF2, PSMC2	up
GO:0044257~cellular protein catabolic process	4.10428e+11	ITGB3BP, E2F1, TSPO, NUAK2, GPR109B, PTEN, MRPS30, BAG4, TIA1, IL1B, OPA1, ROCK1, LOC646626, BCL2A1, LGALS12, ESPL1, BCL2L13, STK4, ECT2, NLRP1, PSEN1, BNIP2, TIAL1, BUB1B, SIAH1, MDM4, MAPK7, SIAH2, UBA52, BID, TMEM85, MCL1, STK17B, FEM1B, MTP18, CSE1L, SH3GLB1, ZC3H12A, TRAF7, FGD3, CKAP2, CFLAR, MSH2, SRA1, TRIO, RAF1, BIRC5, YWHAE, SOD2, NRAS, ENDOG, EAF2, PDCD7	up
GO:0006917~induction of apoptosis	4.2653e+11	RABGEF1, FBXL12, ITCH, YOD1, USP16, PSMD8, ADAM9, VCPIP1, CDCA3, USP1, SKP2, UBE2J1, UBE2C, CLPX, RFWD2, UHRF1, MAD2L1, PSEN1, PSMA3, ASB1, BUB1B, UBE2W, PIAS2, UCHL3, SIAH1, SIAH2, UBE2S, UBA52, UBE2T, ASB7, DERL2, USP3, CBLL1, FEM1B, ARIH1, UBE2D3, UBE2D2, UFM1, PSMB3, USP39, TRAF7, PPIL5, UBE2D1, FBXO9, BUB3, MALT1, CDC20, CCNB1, FEM1C, PSMC4, OTUB1, RNF2, PSMC2	up
GO:0012502~induction of programmed cell death	4.81925e+12	ITGB3BP, BID, STK17B, EIF5A, MLH1, FEM1B, PTEN, TGFB1, UTP11L, CDKN2C, SH3GLB1, TIA1, PRKRA, DDX20, FGD3, RAB27A, CFLAR, CEBPB, LOC646626, CEBPG, LGALS12, TRIO, BCL2L13, ECT2, YWHAE, NLRP1, C14ORF153, JMY, PSEN1, TIAL1, ABL1, PDCD7, UBA52	up
GO:0042981~regulation of apoptosis	5.10888e+11	ITGB3BP, BID, STK17B, EIF5A, MLH1, FEM1B, PTEN, TGFB1, UTP11L, CDKN2C, SH3GLB1, TIA1, PRKRA, DDX20, FGD3, RAB27A, CFLAR, CEBPB, LOC646626, CEBPG, LGALS12, TRIO, BCL2L13, ECT2, YWHAE, NLRP1, C14ORF153, JMY, PSEN1, TIAL1, ABL1, PDCD7, UBA52	up
GO:0006511~ubiquitin-dependent protein catabolic process	5.18544e+11	ITGB3BP, XRCC4, NUAK2, GPR109B, MLH1, EIF5A, PTEN, TGFB1, BAG4, NOD2, CD44, CDKN2C, TIA1, RHOA, IL1B, CAT, DDX20, RAB27A, ADAM9, ROCK1, LOC646626, BCL2A1, SKP2, LGALS12, BCL2L13, HBXIP, STK4, ECT2, NLRP1, JMY, PSEN1, BTG1, BNIP2, TIAL1, SERPINB2, UBA52, BID, ING3, MCL1, STK17B, FEM1B, UTP11L, SH3GLB1, PRKRA, TRAF7, FGD3, ARHGDIA, HELLS, CFLAR, CEBPB, MSH2, CEBPG, TRIO, BIRC5, MALT1, YWHAE, C14ORF…	up
GO:0012501~programmed cell death	5.47787e+10	DERL2, USP3, ARIH1, UBE2D3, UBE2D2, PSMB3, USP39, FBXL12, ITCH, UBE2D1, USP16, PSMD8, BUB3, USP1, SKP2, CDC20, UBE2C, CCNB1, MAD2L1, PSMC4, PSMC2, PSMA3, BUB1B, SIAH1, UCHL3, SIAH2, UBA52	up
GO:0051436~negative regulation of ubiquitin-protein ligase activity during mitotic cell cycle	5.82305e+11	ITGB3BP, E2F1, TSPO, NUAK2, GPR109B, PTEN, MRPS30, BAG4, TIA1, IL1B, OPA1, ROCK1, LOC646626, BCL2A1, LGALS12, ESPL1, BCL2L13, STK4, ECT2, NLRP1, PSEN1, BNIP2, TIAL1, BUB1B, SIAH1, MDM4, MAPK7, SIAH2, UBA52, BID, TMEM85, MCL1, STK17B, FEM1B, MTP18, CSE1L, SH3GLB1, ZC3H12A, TRAF7, FGD3, CKAP2, CFLAR, MSH2, SRA1, TRIO, RAF1, BIRC5, YWHAE, SOD2, NRAS, ENDOG, EAF2, PDCD7	up
GO:0043067~regulation of programmed cell death	5.98808e+11	MAD2L1, PSMC4, PSMC2, PSMB3, PSMA3, BUB1B, CDC20, UBE2D1, UBE2C, UBA52, BUB3, PSMD8	up
GO:0007088~regulation of mitosis	6.59916e+10	ITGB3BP, XRCC4, NUAK2, GPR109B, MLH1, EIF5A, PTEN, TGFB1, BAG4, NOD2, CD44, CDKN2C, TIA1, RHOA, IL1B, CAT, DDX20, RAB27A, ADAM9, ROCK1, LOC646626, BCL2A1, SKP2, LGALS12, BCL2L13, HBXIP, STK4, ECT2, NLRP1, JMY, PSEN1, BTG1, BNIP2, TIAL1, SERPINB2, UBA52, BID, ING3, MCL1, STK17B, FEM1B, UTP11L, SH3GLB1, PRKRA, TRAF7, FGD3, ARHGDIA, HELLS, CFLAR, CEBPB, MSH2, CEBPG, TRIO, BIRC5, MALT1, YWHAE, C14ORF…	up
GO:0051783~regulation of nuclear division	6.79711e+10	MAD2L1, NEK2, BUB1, CENPF, PKMYT1, IL1B, NUSAP1, CENPE, ESPL1, MAD2L2, CDC25C	up
GO:0010941~regulation of cell death	6.79711e+10	MAD2L1, NEK2, BUB1, CENPF, PKMYT1, IL1B, NUSAP1, CENPE, ESPL1, MAD2L2, CDC25C	up
GO:0019941~modification-dependent protein catabolic process	7.23062e+11	ITGB3BP, XRCC4, NUAK2, GPR109B, MLH1, EIF5A, PTEN, TGFB1, BAG4, NOD2, CD44, CDKN2C, TIA1, RHOA, IL1B, CAT, DDX20, RAB27A, ADAM9, ROCK1, LOC646626, BCL2A1, SKP2, LGALS12, BCL2L13, HBXIP, STK4, ECT2, NLRP1, JMY, PSEN1, BTG1, BNIP2, TIAL1, SERPINB2, UBA52, BID, ING3, MCL1, STK17B, FEM1B, UTP11L, SH3GLB1, PRKRA, TRAF7, FGD3, ARHGDIA, HELLS, CFLAR, CEBPB, MSH2, CEBPG, TRIO, BIRC5, MALT1, YWHAE, C14ORF…	up
GO:0043632~modification-dependent macromolecule catabolic process	7.69052e+11	RABGEF1, FBXL12, ITCH, YOD1, USP16, PSMD8, VCPIP1, CDCA3, USP1, SKP2, UBE2J1, UBE2C, RFWD2, UHRF1, MAD2L1, PSMA3, ASB1, BUB1B, UBE2W, PIAS2, UCHL3, SIAH1, SIAH2, UBE2S, UBA52, UBE2T, ASB7, DERL2, USP3, CBLL1, FEM1B, ARIH1, UBE2D3, UBE2D2, UFM1, PSMB3, USP39, PPIL5, TRAF7, UBE2D1, FBXO9, BUB3, MALT1, CDC20, CCNB1, FEM1C, PSMC4, OTUB1, RNF2, PSMC2	up
GO:0051352~negative regulation of ligase activity	7.69052e+11	RABGEF1, FBXL12, ITCH, YOD1, USP16, PSMD8, VCPIP1, CDCA3, USP1, SKP2, UBE2J1, UBE2C, RFWD2, UHRF1, MAD2L1, PSMA3, ASB1, BUB1B, UBE2W, PIAS2, UCHL3, SIAH1, SIAH2, UBE2S, UBA52, UBE2T, ASB7, DERL2, USP3, CBLL1, FEM1B, ARIH1, UBE2D3, UBE2D2, UFM1, PSMB3, USP39, PPIL5, TRAF7, UBE2D1, FBXO9, BUB3, MALT1, CDC20, CCNB1, FEM1C, PSMC4, OTUB1, RNF2, PSMC2	up
GO:0051444~negative regulation of ubiquitin-protein ligase activity	7.80263e+11	MAD2L1, PSMC4, PSMC2, PSMB3, PSMA3, BUB1B, CDC20, UBE2D1, UBE2C, UBA52, BUB3, PSMD8	up
GO:0050000~chromosome localization	7.80263e+11	MAD2L1, PSMC4, PSMC2, PSMB3, PSMA3, BUB1B, CDC20, UBE2D1, UBE2C, UBA52, BUB3, PSMD8	up
GO:0051303~establishment of chromosome localization	8.24164e+11	CCDC99, MLH1, CENPF, BIRC5, CENPE, CDCA5	up
GO:0030163~protein catabolic process	8.24164e+11	CCDC99, MLH1, CENPF, BIRC5, CENPE, CDCA5	up
GO:0006417~regulation of translation	8.72264e+11	RABGEF1, FBXL12, ITCH, YOD1, USP16, PSMD8, ADAM9, VCPIP1, CDCA3, USP1, SKP2, UBE2J1, UBE2C, CLPX, RFWD2, UHRF1, MAD2L1, PSEN1, PSMA3, ASB1, BUB1B, UBE2W, PIAS2, UCHL3, SIAH1, SIAH2, UBE2S, UBA52, UBE2T, ASB7, DERL2, USP3, CBLL1, FEM1B, ARIH1, UBE2D3, UBE2D2, UFM1, PSMB3, USP39, TRAF7, PPIL5, UBE2D1, FBXO9, BUB3, MALT1, CDC20, CCNB1, FEM1C, PSMC4, OTUB1, RNF2, PSMC2	up
GO:0033554~cellular response to stress	0.00100852	EIF2C2, PRG3, IMPACT, MAGOH, IREB2, EIF5A, ANKHD1, CDK4, EIF2B1, PA2G4, EIF4EBP1, WIBG, EIF4A2, MTPN, TIA1, PPP1R15B, SRP9, EIF2C4	up
GO:0009617~response to bacterium	0.00101411	XRCC4, NUAK2, MLH1, PTTG2, PTTG1, GTSE1, FANCM, H2AFX, CAT, CCNA2, FANCB, NUDT1, USP1, CDK7, XRCC6BP1, JMY, RFC5, RECQL, UHRF1, CRKL, RFC4, HIF1A, PSEN1, ADM, FANCD2, PPP1R15B, MCTS1, HMGB2, DERL2, CHEK1, RPA3, TRIB1, TYMS, POLQ, MSH2, SMC5, SMG1, RAD54L, C1ORF124, EIF2B1, SOD2, TDP1, MAPK14, TDG, PCNA, MPO, ABL1, SMC1A, CHAF1A, CHAF1B	up
GO:0051351~positive regulation of ligase activity	0.00153866	FGR, TRIB1, SLC11A1, NOD2, H2BFS, HIST1H2BK, HIST1H2BJ, IL1B, LTF, SERPINA1, HIST1H2BC, CEBPE, HIST1H2BE, HIST1H2BF, LOC646626, CAMP, HIST1H2BG, LYZ, MALT1, ADM, PPBP, HIST2H2BE, MAPK14, CTSG, MGST1	up
GO:0031398~positive regulation of protein ubiquitination	0.00161616	CCNB1, XRCC4, PSMC4, PLK1, PSMC2, PSMB3, PSMA3, CDC20, UBE2D1, UBE2C, UBA52, PSMD8	up
GO:0031400~negative regulation of protein modification process	0.00162211	LOC646626, CDC20, FKBP1A, UBE2C, CCNB1, PSMC4, PLK1, PSMC2, PSMB3, PSMA3, UBE2D1, PSMD8, UBA52	up
GO:0031397~negative regulation of protein ubiquitination	0.00166798	CDC20, FKBP1A, UBE2C, YWHAE, TGFB1, MAD2L1, PSEN1, PSMC4, PSMC2, PSMB3, PSMA3, BUB1B, UBE2D1, PSMD8, BUB3, UBA52	up
GO:0017148~negative regulation of translation	0.00180882	MAD2L1, PSMC4, PSMC2, PSMB3, PSMA3, BUB1B, CDC20, UBE2D1, UBE2C, UBA52, BUB3, PSMD8	up
GO:0006952~defense response	0.00183421	EIF2C2, EIF4EBP1, PRG3, TIA1, ANKHD1, EIF2B1, SRP9, EIF2C4	up
GO:0045841~negative regulation of mitotic metaphase/anaphase transition	0.00195882	S100A8, S100A9, TGFB1, NOD2, H2BFS, CD44, HIST1H2BK, LILRA2, LILRA3, CD46, HIST1H2BJ, IL1B, LTF, SERPINA1, ITCH, APOM, RAB27A, NFKBIZ, IL18RAP, NCF2, NCF1, LOC646626, CAMP, LYZ, NLRP1, HIF1A, PPBP, HIST2H2BE, TIAL1, MNDA, CTSG, CXCL1, ITGAL, FGR, SLC11A1, FCN2, HIST1H2BC, CEBPB, CEBPE, HIST1H2BE, HIST1H2BF, SAAL1, HIST1H2BG, MAP2K3, CEBPG, MALT1, COTL1, KCNN4, HDAC4, CD19, TFRC, MPO, ALOX5, ORM2	up
GO:0051310~metaphase plate congression	0.00197389	MAD2L1, BUB1, CENPF, CENPE, MAD2L2	up
GO:0007094~mitotic cell cycle spindle assembly checkpoint	0.00197389	CCDC99, MLH1, CENPF, CENPE, CDCA5	up
GO:0048015~phosphoinositide-mediated signaling	0.00197389	MAD2L1, BUB1, CENPF, CENPE, MAD2L2	up
GO:0010604~positive regulation of macromolecule metabolic process	0.00242777	HMGB2, AURKA, UBE2C, BUD31, TYMS, RFC4, HIST1H4A, SPAG5, ZWINT, P2RY2, PCNA, CKS2, BUB1B	up
GO:0008219~cell death	0.00253552	ENY2, E2F1, E2F3, ELF4, SPI1, EIF5A, TGFB1, CCNE1, NOD2, WIBG, SMARCD1, IL1B, H2AFX, ITCH, USP16, CCNA2, PSMD8, SERTAD2, ADAM9, PRG3, PCBD2, RAN, LOC646626, CDK7, UBE2C, CDK4, HIF1A, MTF1, PSEN1, NCOA4, PSMA3, PIAS2, UBA52, HMGB2, ING2, PPM1A, NFYC, FKBP1A, NFYA, SLC11A1, PSMB3, TCEA1, UBE2D1, CEBPA, ZBTB7B, KLF6, CEBPB, NFE2, IKZF1, MAP2K3, CEBPG, PSRC1, SRA1, CREBBP, CDC20, DOCK7, USF2, CCNB1, …	up
GO:0051784~negative regulation of nuclear division	0.00282204	ITGB3BP, E2F1, MICB, TSPO, NUAK2, GPR109B, PTEN, TGFB1, MRPS30, BAG4, TIA1, IL1B, OPA1, ROCK1, LOC646626, BCL2A1, LGALS12, LYZ, ESPL1, BCL2L13, STK4, ECT2, NLRP1, PSEN1, BNIP2, TIAL1, BUB1B, SIAH1, MDM4, MAPK7, SIAH2, UBA52, BID, TMEM85, MCL1, STK17B, MTP18, FEM1B, CSE1L, SH3GLB1, ZC3H12A, TRAF7, FGD3, CKAP2, CFLAR, MSH2, SRA1, TRIO, RAF1, BIRC5, YWHAE, SOD2, NRAS, TDP1, ENDOG, EAF2, PDCD7	up
GO:0045839~negative regulation of mitosis	0.00283653	MAD2L1, BUB1, CENPF, CENPE, MAD2L2	up
GO:0043161~proteasomal ubiquitin-dependent protein catabolic process	0.00283653	MAD2L1, BUB1, CENPF, CENPE, MAD2L2	up
GO:0010498~proteasomal protein catabolic process	0.0030055	DERL2, CDC20, UBE2C, CCNB1, MAD2L1, PSMC4, PSMC2, PSMB3, PSMA3, BUB1B, UBE2D1, BUB3, PSMD8, UBA52	up
GO:0051437~positive regulation of ubiquitin-protein ligase activity during mitotic cell cycle	0.0030055	DERL2, CDC20, UBE2C, CCNB1, MAD2L1, PSMC4, PSMC2, PSMB3, PSMA3, BUB1B, UBE2D1, BUB3, PSMD8, UBA52	up
GO:0000387~spliceosomal snRNP biogenesis	0.00312036	CCNB1, PSMC4, PLK1, PSMC2, PSMB3, PSMA3, CDC20, UBE2D1, UBE2C, UBA52, PSMD8	up
GO:0016265~death	0.00312766	SNRPD3, SNRPD1, SNRPB, DDX20, SNRPC, SNRPE, SNRPG	up
GO:0051443~positive regulation of ubiquitin-protein ligase activity	0.00319983	ITGB3BP, E2F1, MICB, TSPO, NUAK2, GPR109B, PTEN, TGFB1, MRPS30, BAG4, TIA1, IL1B, OPA1, ROCK1, LOC646626, BCL2A1, LGALS12, LYZ, ESPL1, BCL2L13, STK4, ECT2, NLRP1, PSEN1, BNIP2, TIAL1, BUB1B, SIAH1, MDM4, MAPK7, SIAH2, UBA52, BID, TMEM85, MCL1, STK17B, MTP18, FEM1B, CSE1L, SH3GLB1, ZC3H12A, TRAF7, FGD3, CKAP2, CFLAR, MSH2, SRA1, TRIO, RAF1, BIRC5, YWHAE, SOD2, NRAS, TDP1, ENDOG, EAF2, PDCD7	up
GO:0017038~protein import	0.00386932	CCNB1, PSMC4, PLK1, PSMC2, PSMB3, PSMA3, CDC20, UBE2D1, UBE2C, UBA52, PSMD8	up
GO:0046649~lymphocyte activation	0.00426601	BID, GRPEL2, TSPO, RAN, TIMM17A, POLA2, TGFB1, SLC11A1, PPIH, CSE1L, TIMM9, PEX13, NUTF2, KPNA2, PEX10, TOB1	up
GO:0006461~protein complex assembly	0.00492431	XRCC4, ITGAL, KLF6, MICB, IKZF1, ELF4, MSH2, CEBPG, MLH1, MALT1, FKBP1A, TGFB1, HSH2D, HDAC4, SLC11A1, PSEN1, MS4A1, CD79A, IMPDH1, HELLS, RAB27A	up
GO:0070271~protein complex biogenesis	0.00495878	E2F3, NAPG, POLR2J, KNTC1, MLH1, FKBP1A, POLR2D, TGFB1, TFAM, NOD2, NDUFS4, CSE1L, ALOX5AP, GOPC, CDA, HSPA4, PEX13, CAT, SKIL, USP16, ATPAF2, PCBD2, LOC646626, CREBBP, CENPF, TMEM70, MALT1, CENPE, CDK7, MBD2, SEPT11, LIN7A, SOD2, SPAG9, TAF10, PPIH, TMEM48, RRM2, MDM4, CHAF1A, CHAF1B, SEPT9	up
GO:0030071~regulation of mitotic metaphase/anaphase transition	0.00495878	E2F3, NAPG, POLR2J, KNTC1, MLH1, FKBP1A, POLR2D, TGFB1, TFAM, NOD2, NDUFS4, CSE1L, ALOX5AP, GOPC, CDA, HSPA4, PEX13, CAT, SKIL, USP16, ATPAF2, PCBD2, LOC646626, CREBBP, CENPF, TMEM70, MALT1, CENPE, CDK7, MBD2, SEPT11, LIN7A, SOD2, SPAG9, TAF10, PPIH, TMEM48, RRM2, MDM4, CHAF1A, CHAF1B, SEPT9	up
GO:0045321~leukocyte activation	0.00529479	MAD2L1, BUB1, CENPF, CENPE, ESPL1, MAD2L2	up
GO:0051247~positive regulation of protein metabolic process	0.00536116	XRCC4, KLF6, ITGAL, MICB, IKZF1, PRG3, ELF4, MSH2, CEBPG, MLH1, STXBP2, MALT1, FKBP1A, TGFB1, HSH2D, HDAC4, SLC11A1, PSEN1, MS4A1, CD79A, IMPDH1, HELLS, RAB27A, ADAM9	up
GO:0007126~meiosis	0.005633	LOC646626, EIF5A, DOCK7, FKBP1A, CDC20, CDK4, UBE2C, TGFB1, CCNB1, HDAC4, NOD2, PSEN1, PSMC4, PLK1, WIBG, PSMB3, PSMC2, PSMA3, IL1B, ITCH, UBE2D1, UBA52, PSMD8, ADAM9	up
GO:0051327~M phase of meiotic cell cycle	0.00591815	NEK2, SGOL1, MLH1, ESPL1, CHEK1, RAD54L, SUV39H2, FANCD2, PLK1, CKS2, MNS1, H2AFX, SMC1A	up
GO:0006793~phosphorus metabolic process	0.00591815	NEK2, SGOL1, MLH1, ESPL1, CHEK1, RAD54L, SUV39H2, FANCD2, PLK1, CKS2, MNS1, H2AFX, SMC1A	up
GO:0006796~phosphate metabolic process	0.00637202	UQCRC1, IMPA1, NUAK2, ATP5B, PKMYT1, AURKA, PTEN, TGFB1, NDUFS4, ATP5L, IL1B, MASTL, ADAM9, PTPRJ, ROCK1, WNK1, CDK7, MARK3, PPP1CC, CDK4, STK4, SRPK1, MARK2, SPAG9, PSEN1, MAPK6, SCYL2, MAPK7, CSNK1G3, MELK, PPP2R2A, FGR, NEK2, BLK, STK17B, PPM1A, HK2, MAPKAPK3, FPR1, ADRBK1, DUSP12, CHEK1, PPM1B, ACP1, TRIB1, LOC407835, VRK1, PRKRA, BUB1, PRKAA1, STK38L, CSNK1A1, NDUFA4, PDK1, PTPRE, NIN, MSH2,…	up
GO:0042742~defense response to bacterium	0.00637202	UQCRC1, IMPA1, NUAK2, ATP5B, PKMYT1, AURKA, PTEN, TGFB1, NDUFS4, ATP5L, IL1B, MASTL, ADAM9, PTPRJ, ROCK1, WNK1, CDK7, MARK3, PPP1CC, CDK4, STK4, SRPK1, MARK2, SPAG9, PSEN1, MAPK6, SCYL2, MAPK7, CSNK1G3, MELK, PPP2R2A, FGR, NEK2, BLK, STK17B, PPM1A, HK2, MAPKAPK3, FPR1, ADRBK1, DUSP12, CHEK1, PPM1B, ACP1, TRIB1, LOC407835, VRK1, PRKRA, BUB1, PRKAA1, STK38L, CSNK1A1, NDUFA4, PDK1, PTPRE, NIN, MSH2,…	up
GO:0032270~positive regulation of cellular protein metabolic process	0.00671463	HIST1H2BC, HIST1H2BE, FGR, CEBPE, HIST1H2BF, HIST1H2BG, CAMP, LYZ, SLC11A1, NOD2, H2BFS, HIST1H2BK, PPBP, HIST2H2BE, HIST1H2BJ, LTF, CTSG	up
GO:0007052~mitotic spindle organization	0.00686712	LOC646626, EIF5A, DOCK7, FKBP1A, CDC20, CDK4, UBE2C, TGFB1, CCNB1, HDAC4, NOD2, PSEN1, PSMC4, PLK1, WIBG, PSMB3, PSMC2, PSMA3, IL1B, UBE2D1, UBA52, PSMD8, ADAM9	up
GO:0051321~meiotic cell cycle	0.00688111	KIF23, KIF11, PRC1, RAN, SMC1A	up
GO:0040001~establishment of mitotic spindle localization	0.00694865	NEK2, SGOL1, MLH1, ESPL1, CHEK1, RAD54L, SUV39H2, FANCD2, PLK1, CKS2, MNS1, H2AFX, SMC1A	up
GO:0034654~nucleobase, nucleoside, nucleotide and nucleic acid biosynthetic process	0.00695364	CCDC99, NUSAP1, PAFAH1B1, ESPL1	up
GO:0034404~nucleobase, nucleoside and nucleotide biosynthetic process	0.00749968	ATP5J2, MSH2, CTPS, ATP5B, RP2, DTYMK, ATP11B, ATP11C, ATP13A3, TGFB1, MTHFD1, TYMS, UCN2, DHFR, ADM, RRM2, ATP5S, ATP5L, CDA, IMPDH1	up
GO:0070661~leukocyte proliferation	0.00749968	ATP5J2, MSH2, CTPS, ATP5B, RP2, DTYMK, ATP11B, ATP11C, ATP13A3, TGFB1, MTHFD1, TYMS, UCN2, DHFR, ADM, RRM2, ATP5S, ATP5L, CDA, IMPDH1	up
GO:0032943~mononuclear cell proliferation	0.0082322	SLC11A1, ELF4, MALT1, FKBP1A, CD79A, IMPDH1, HELLS, TGFB1	up
GO:0010948~negative regulation of cell cycle process	0.0082322	SLC11A1, ELF4, MALT1, FKBP1A, CD79A, IMPDH1, HELLS, TGFB1	up
GO:0006468~protein amino acid phosphorylation	0.00935833	MAD2L1, BUB1, CENPF, CENPE, ESPL1, MAD2L2	up
GO:0016310~phosphorylation	0.00946155	NUAK2, PKMYT1, AURKA, TGFB1, IL1B, MASTL, ADAM9, ROCK1, WNK1, CDK7, CDK4, MARK3, STK4, SRPK1, MARK2, SPAG9, MAPK6, PSEN1, SCYL2, MAPK7, CSNK1G3, MELK, FGR, NEK2, BLK, MAPKAPK3, FPR1, STK17B, CHEK1, ADRBK1, TRIB1, LOC407835, VRK1, PRKRA, BUB1, PRKAA1, STK38L, PDK1, CSNK1A1, PTPRE, NIN, PDK3, MAP2K3, SMG1, TRIO, RAF1, GSG2, GMFB, PLK1, MAPK14, ABL1	up
GO:0009165~nucleotide biosynthetic process	0.0104172	UQCRC1, NUAK2, ATP5B, PKMYT1, AURKA, TGFB1, NDUFS4, ATP5L, IL1B, MASTL, ADAM9, ROCK1, WNK1, CDK7, MARK3, CDK4, STK4, SRPK1, MARK2, SPAG9, PSEN1, MAPK6, SCYL2, MAPK7, CSNK1G3, MELK, FGR, NEK2, BLK, STK17B, MAPKAPK3, FPR1, HK2, ADRBK1, CHEK1, TRIB1, LOC407835, VRK1, PRKRA, BUB1, PRKAA1, STK38L, CSNK1A1, PDK1, NDUFA4, PTPRE, NIN, MSH2, PDK3, MAP2K3, RAF1, SMG1, TRIO, GSG2, GMFB, PLK1, MAPK14, NDUFV2…	up
GO:0055072~iron ion homeostasis	0.0107628	ATP5J2, MSH2, CTPS, ATP5B, RP2, DTYMK, ATP11B, ATP11C, ATP13A3, TGFB1, MTHFD1, TYMS, UCN2, DHFR, ADM, RRM2, ATP5S, ATP5L, IMPDH1	up
GO:0031401~positive regulation of protein modification process	0.0112596	SLC11A1, TFRC, FTHL17, IREB2, LTF, ABCB7, SOD2	up
GO:0070647~protein modification by small protein conjugation or removal	0.0113367	LOC646626, FKBP1A, CDC20, DOCK7, UBE2C, TGFB1, CCNB1, HDAC4, NOD2, PSEN1, PSMC4, PLK1, PSMB3, PSMC2, PSMA3, IL1B, UBE2D1, UBA52, PSMD8	up
GO:0009891~positive regulation of biosynthetic process	0.0116856	ENY2, USP1, CBLL1, UBE2C, TAF10, UBE2D3, UBE2D2, RNF2, SIAH1, TRAF7, SIAH2, ITCH, UBE2D1, USP16, FBXO9, UBA52, VCPIP1	up
GO:0051293~establishment of spindle localization	0.0129968	E2F1, ENY2, E2F3, ELF4, SPI1, EIF5A, TGFB1, CCNE1, NOD2, WIBG, SMARCD1, IL1B, USP16, CCNA2, SERTAD2, PCBD2, PRG3, RAN, LOC646626, CDK7, CDK4, HIF1A, MTF1, NCOA4, PIAS2, UBA52, HMGB2, ING2, PPM1A, NFYC, NFYA, SLC11A1, PRKAA1, TCEA1, CEBPA, ZBTB7B, KLF6, NFE2, CEBPB, IKZF1, MAP2K3, CEBPG, SRA1, PSRC1, CREBBP, USF2, SOD2, HDAC4, SP1, ILF2, MAPK14, EAF2	up
GO:0051653~spindle localization	0.013752	CCDC99, NUSAP1, PAFAH1B1, ESPL1	up
GO:0051091~positive regulation of transcription factor activity	0.013752	CCDC99, NUSAP1, PAFAH1B1, ESPL1	up
GO:0045893~positive regulation of transcription, DNA-dependent	0.0140014	HDAC4, NOD2, LOC646626, CEBPG, IL1B, MALT1, CAT, TGFB1, JMY	up
GO:0006916~anti-apoptosis	0.0144181	ENY2, E2F1, HMGB2, E2F3, ELF4, PPM1A, SPI1, NFYC, NFYA, TGFB1, CCNE1, SLC11A1, SMARCD1, TCEA1, USP16, SERTAD2, CEBPA, ZBTB7B, KLF6, CEBPB, IKZF1, PCBD2, RAN, LOC646626, MAP2K3, CREBBP, SRA1, PSRC1, CDK7, USF2, HDAC4, HIF1A, SP1, MTF1, ILF2, NCOA4, MAPK14, PIAS2	up
	0.014452	CFLAR, CEBPB, MCL1, BCL2A1, SKP2, MALT1, BIRC5, HBXIP, SOD2, BAG4, SON, PSEN1, SH3GLB1, BNIP2, SERPINB2, MPO, IL1B, UBA52, HELLS, ARHGDIA	up
